# Supplementary material for: Bis(N-benzoyl-N-phenyl­hydroxy­l­aminato-κ2 O,O′)dimethyl­tin(IV)
Source: Acta Crystallogr Sect E Struct Rep Online. 2011 Jul 6;67(Pt 8):m1029. doi: 10.1107/S160053681102561X (PMC3212121; doi:10.1107/S160053681102561X)
Supplement: Supplementary file 1 [file e-67-m1029-sup1.cif]

##############################################################################
#                                                                            #
# This CIF contains the data in a paper accepted for publication in          #
# Acta Crystallographica Section E. It conforms to the requirements of       #
# Notes for Authors for Acta Crystallographica Section E, and has been       #
# peer reviewed under the auspices of the IUCr Commission on Journals.       #
#                                                                            #
# Full details of the Crystallographic Information File format               #
# are given in the paper "The Crystallographic Information File (CIF):       #
# a New Standard Archive File for Crystallography" by S. R. Hall, F. H.      #
# Allen and I. D. Brown [Acta Cryst. (1991), A47, 655-685].                  #
#                                                                            #
# The current version of the core CIF dictionary is obtainable from          #
# ftp://ftp.iucr.org/pub/cif_core.dic.                                       #
#                                                                            #
# Software is freely available for graphical display of the structure(s)     #
# in this CIF. For information consult the CIF software page                 #
# http://www.iucr.org/resources/cif/software.                                #
#                                                                            #
# This file may be used for bona fide research purposes within the           #
# scientific community so long as proper attribution is given to the journal # 
# article from which it was obtained.                                        #
#                                                                            #
##############################################################################
data_I
_audit_creation_method     SHELXL-97
_chemical_name_systematic
;
Bis(<i>N</i>-benzoyl-<i>N</i>-phenylhydroxylaminato-
\k^2^<i>O</i>,<i>O</i>')dimethyltin(IV)
;
_chemical_name_common     ?
_chemical_formula_moiety     'C28 H26 N2 O4 Sn'
_chemical_formula_sum     'C28 H26 N2 O4 Sn'
_chemical_formula_iupac     '[Sn (C H3)2 (C13 H10 N O2)2]'
_chemical_formula_weight     573.20
_chemical_melting_point     ?
_symmetry_cell_setting     monoclinic
_symmetry_space_group_name_H-M     'P 21/n'
_symmetry_space_group_name_Hall     '-P 2yn'
loop_
    _symmetry_equiv_pos_as_xyz
    'x, y, z'
    '-x+1/2, y+1/2, -z+1/2'
    '-x, -y, -z'
    'x-1/2, -y-1/2, z-1/2'
_cell_length_a     13.5475(14)
_cell_length_b     10.3621(11)
_cell_length_c     19.0161(19)
_cell_angle_alpha     90.00
_cell_angle_beta     102.1280(10)
_cell_angle_gamma     90.00
_cell_volume     2609.9(5)
_cell_formula_units_Z     4
_cell_measurement_reflns_used     3950
_cell_measurement_theta_min     2.191
_cell_measurement_theta_max     23.513
_cell_measurement_temperature     298(2)
_exptl_crystal_description     block
_exptl_crystal_colour     colourless
_exptl_crystal_size_max     0.45
_exptl_crystal_size_mid     0.41
_exptl_crystal_size_min     0.28
_exptl_crystal_density_diffrn     1.459
_exptl_crystal_density_meas     ?
_exptl_crystal_density_method     'not measured'
_exptl_crystal_F_000     1160
_exptl_absorpt_coefficient_mu     1.014
_exptl_absorpt_correction_type     multi-scan
_exptl_absorpt_process_details     '(SADABS; Sheldrick, 1996)'
_exptl_absorpt_correction_T_min     0.6582
_exptl_absorpt_correction_T_max     0.7644
_exptl_special_details
;
;
_diffrn_ambient_temperature     298(2)
_diffrn_radiation_type     MoK\a
_diffrn_radiation_wavelength     0.71073
_diffrn_radiation_source     'fine-focus sealed tube'
_diffrn_radiation_monochromator     graphite
_diffrn_measurement_device_type     'Bruker SMART CCD area-detector'
_diffrn_measurement_method     '\f and \w'
_diffrn_detector_area_resol_mean     ?
_diffrn_reflns_number     13127
_diffrn_reflns_av_R_equivalents     0.0540
_diffrn_reflns_av_sigmaI/netI     0.0614
_diffrn_reflns_theta_min     1.69
_diffrn_reflns_theta_max     25.02
_diffrn_reflns_theta_full     25.02
_diffrn_measured_fraction_theta_max     1.000
_diffrn_measured_fraction_theta_full     1.000
_diffrn_reflns_limit_h_min     -9
_diffrn_reflns_limit_h_max     16
_diffrn_reflns_limit_k_min     -12
_diffrn_reflns_limit_k_max     12
_diffrn_reflns_limit_l_min     -22
_diffrn_reflns_limit_l_max     19
_diffrn_standards_number     ?
_diffrn_standards_interval_count     ?
_diffrn_standards_interval_time     ?
_diffrn_standards_decay_%     ?
_reflns_number_total     4617
_reflns_number_gt     2999
_reflns_threshold_expression     I>2sigma(I)
_refine_ls_structure_factor_coef     Fsqd
_refine_ls_matrix_type     full
_refine_ls_R_factor_all     0.0850
_refine_ls_R_factor_gt     0.0424
_refine_ls_wR_factor_gt     0.0896
_refine_ls_wR_factor_ref     0.1180
_refine_ls_goodness_of_fit_ref     1.117
_refine_ls_restrained_S_all     1.117
_refine_ls_number_reflns     4617
_refine_ls_number_parameters     316
_refine_ls_number_restraints     0
_refine_ls_hydrogen_treatment     constr
_refine_ls_weighting_scheme     calc
_refine_ls_weighting_details
        'calc w=1/[\s^2^(Fo^2^)+(0.0414P)^2^+2.3713P] where P= (Fo^2^+2Fc^2^)/3'
_atom_sites_solution_hydrogens     geom
_atom_sites_solution_primary     direct
_atom_sites_solution_secondary     difmap
_refine_ls_shift/su_max     0.001
_refine_ls_shift/su_mean     0.000
_refine_diff_density_max     1.337
_refine_diff_density_min     -0.652
_refine_ls_extinction_method     none
_refine_ls_extinction_coef     ?
loop_
    _atom_type_symbol
    _atom_type_description
    _atom_type_scat_dispersion_real
    _atom_type_scat_dispersion_imag
    _atom_type_scat_source
    'C' 'C' 0.0033 0.0016
                         'International Tables Vol C Tables 4.2.6.8 and 6.1.1.4'
    'H' 'H' 0.0000 0.0000
                         'International Tables Vol C Tables 4.2.6.8 and 6.1.1.4'
    'N' 'N' 0.0061 0.0033
                         'International Tables Vol C Tables 4.2.6.8 and 6.1.1.4'
    'O' 'O' 0.0106 0.0060
                         'International Tables Vol C Tables 4.2.6.8 and 6.1.1.4'
    'Sn' 'Sn' -0.6537 1.4246
                         'International Tables Vol C Tables 4.2.6.8 and 6.1.1.4'
_computing_data_collection     'SMART (Bruker, 2007)'
_computing_cell_refinement     'SAINT (Bruker, 2007)'
_computing_data_reduction     'SAINT (Bruker, 2007)'
_computing_structure_solution     'SHELXS97 (Sheldrick, 2008)'
_computing_structure_refinement     'SHELXL97 (Sheldrick, 2008)'
_computing_molecular_graphics     'SHELXTL (Sheldrick, 2008)'
_computing_publication_material     'SHELXTL (Sheldrick, 2008)'
loop_
    _atom_site_type_symbol
    _atom_site_label
    _atom_site_fract_x
    _atom_site_fract_y
    _atom_site_fract_z
    _atom_site_U_iso_or_equiv
    _atom_site_adp_type
    _atom_site_calc_flag
    _atom_site_refinement_flags
    _atom_site_occupancy
    _atom_site_symmetry_multiplicity
    _atom_site_disorder_assembly
    _atom_site_disorder_group
    Sn Sn1 0.53023(3) 0.21609(4) 0.87352(2) 0.04530(15) Uani d . 1 1 . .
    N N1 0.3263(3) 0.1438(4) 0.7933(2) 0.0438(11) Uani d . 1 1 . .
    N N2 0.7002(3) 0.2851(5) 0.8049(2) 0.0484(11) Uani d . 1 1 . .
    O O1 0.4223(2) 0.1710(4) 0.78095(18) 0.0548(11) Uani d . 1 1 . .
    O O2 0.3965(3) 0.1015(4) 0.90754(18) 0.0540(10) Uani d . 1 1 . .
    O O3 0.5963(3) 0.2700(4) 0.7884(2) 0.0585(11) Uani d . 1 1 . .
    O O4 0.6905(3) 0.3335(4) 0.9179(2) 0.0574(10) Uani d . 1 1 . .
    C C1 0.2476(4) 0.1830(5) 0.7352(3) 0.0427(14) Uani d . 1 1 . .
    C C2 0.1697(4) 0.2588(6) 0.7472(3) 0.0542(16) Uani d . 1 1 . .
    H H2 0.1660 0.2826 0.7937 0.065 Uiso calc R 1 1 . .
    C C3 0.0970(5) 0.2991(6) 0.6893(4) 0.0653(18) Uani d . 1 1 . .
    H H3 0.0437 0.3498 0.6972 0.078 Uiso calc R 1 1 . .
    C C4 0.1015(5) 0.2663(7) 0.6210(4) 0.0684(19) Uani d . 1 1 . .
    H H4 0.0514 0.2935 0.5827 0.082 Uiso calc R 1 1 . .
    C C5 0.1807(5) 0.1923(6) 0.6088(3) 0.0659(19) Uani d . 1 1 . .
    H H5 0.1854 0.1714 0.5621 0.079 Uiso calc R 1 1 . .
    C C6 0.2531(4) 0.1493(6) 0.6665(3) 0.0523(15) Uani d . 1 1 . .
    H H6 0.3057 0.0973 0.6586 0.063 Uiso calc R 1 1 . .
    C C7 0.3195(4) 0.1019(5) 0.8581(3) 0.0416(13) Uani d . 1 1 . .
    C C8 0.2221(4) 0.0502(5) 0.8709(3) 0.0418(13) Uani d . 1 1 . .
    C C9 0.1598(4) -0.0267(5) 0.8222(3) 0.0477(14) Uani d . 1 1 . .
    H H9 0.1740 -0.0413 0.7771 0.057 Uiso calc R 1 1 . .
    C C10 0.0757(4) -0.0825(6) 0.8401(3) 0.0545(15) Uani d . 1 1 . .
    H H10 0.0333 -0.1350 0.8073 0.065 Uiso calc R 1 1 . .
    C C11 0.0555(5) -0.0599(7) 0.9062(4) 0.0704(19) Uani d . 1 1 . .
    H H11 -0.0014 -0.0969 0.9181 0.084 Uiso calc R 1 1 . .
    C C12 0.1170(5) 0.0159(8) 0.9551(4) 0.087(2) Uani d . 1 1 . .
    H H12 0.1019 0.0313 0.9999 0.104 Uiso calc R 1 1 . .
    C C13 0.2012(4) 0.0693(6) 0.9380(3) 0.0624(17) Uani d . 1 1 . .
    H H13 0.2447 0.1187 0.9719 0.075 Uiso calc R 1 1 . .
    C C14 0.7473(4) 0.2419(5) 0.7494(3) 0.0451(14) Uani d . 1 1 . .
    C C15 0.8264(4) 0.1561(6) 0.7627(3) 0.0592(16) Uani d . 1 1 . .
    H H15 0.8509 0.1261 0.8092 0.071 Uiso calc R 1 1 . .
    C C16 0.8692(5) 0.1146(7) 0.7071(4) 0.073(2) Uani d . 1 1 . .
    H H16 0.9232 0.0573 0.7165 0.088 Uiso calc R 1 1 . .
    C C17 0.8334(5) 0.1565(8) 0.6389(4) 0.078(2) Uani d . 1 1 . .
    H H17 0.8633 0.1290 0.6017 0.093 Uiso calc R 1 1 . .
    C C18 0.7536(5) 0.2390(7) 0.6253(4) 0.074(2) Uani d . 1 1 . .
    H H18 0.7278 0.2654 0.5783 0.088 Uiso calc R 1 1 . .
    C C19 0.7100(4) 0.2843(6) 0.6800(3) 0.0586(16) Uani d . 1 1 . .
    H H19 0.6564 0.3423 0.6703 0.070 Uiso calc R 1 1 . .
    C C20 0.7432(4) 0.3252(5) 0.8716(3) 0.0479(14) Uani d . 1 1 . .
    C C21 0.8507(4) 0.3625(6) 0.8857(3) 0.0497(14) Uani d . 1 1 . .
    C C22 0.9129(5) 0.3195(7) 0.9482(4) 0.074(2) Uani d . 1 1 . .
    H H22 0.8871 0.2679 0.9802 0.089 Uiso calc R 1 1 . .
    C C23 1.0133(5) 0.3535(8) 0.9630(4) 0.091(3) Uani d . 1 1 . .
    H H23 1.0555 0.3248 1.0051 0.110 Uiso calc R 1 1 . .
    C C24 1.0515(5) 0.4296(9) 0.9159(5) 0.098(3) Uani d . 1 1 . .
    H H24 1.1196 0.4512 0.9261 0.117 Uiso calc R 1 1 . .
    C C25 0.9905(5) 0.4736(7) 0.8546(4) 0.077(2) Uani d . 1 1 . .
    H H25 1.0167 0.5256 0.8230 0.092 Uiso calc R 1 1 . .
    C C26 0.8897(4) 0.4407(6) 0.8395(3) 0.0605(17) Uani d . 1 1 . .
    H H26 0.8476 0.4714 0.7978 0.073 Uiso calc R 1 1 . .
    C C27 0.4692(5) 0.3809(6) 0.9127(4) 0.074(2) Uani d . 1 1 . .
    H H27A 0.4747 0.4532 0.8822 0.111 Uiso calc R 1 1 . .
    H H27B 0.5057 0.3990 0.9607 0.111 Uiso calc R 1 1 . .
    H H27C 0.3995 0.3659 0.9132 0.111 Uiso calc R 1 1 . .
    C C28 0.6163(4) 0.0528(6) 0.9129(4) 0.0716(19) Uani d . 1 1 . .
    H H28A 0.5905 -0.0212 0.8845 0.107 Uiso calc R 1 1 . .
    H H28B 0.6123 0.0381 0.9620 0.107 Uiso calc R 1 1 . .
    H H28C 0.6854 0.0667 0.9100 0.107 Uiso calc R 1 1 . .
loop_
    _atom_site_aniso_label
    _atom_site_aniso_U_11
    _atom_site_aniso_U_22
    _atom_site_aniso_U_33
    _atom_site_aniso_U_12
    _atom_site_aniso_U_13
    _atom_site_aniso_U_23
    Sn1 0.0388(2) 0.0544(3) 0.0415(2) -0.00119(19) 0.00566(15) 0.0018(2)
    N1 0.035(2) 0.060(3) 0.036(3) -0.002(2) 0.0069(19) 0.004(2)
    N2 0.032(2) 0.064(3) 0.049(3) -0.002(2) 0.009(2) 0.004(3)
    O1 0.033(2) 0.094(3) 0.037(2) -0.009(2) 0.0075(16) 0.003(2)
    O2 0.046(2) 0.076(3) 0.036(2) -0.0099(19) -0.0016(17) 0.0090(19)
    O3 0.033(2) 0.097(3) 0.044(2) -0.006(2) 0.0044(16) 0.011(2)
    O4 0.052(2) 0.072(3) 0.050(3) -0.009(2) 0.0146(19) 0.002(2)
    C1 0.033(3) 0.055(4) 0.039(3) -0.005(2) 0.005(2) 0.005(3)
    C2 0.050(4) 0.062(4) 0.052(4) 0.005(3) 0.014(3) 0.004(3)
    C3 0.057(4) 0.063(5) 0.075(5) 0.011(3) 0.011(3) 0.016(4)
    C4 0.051(4) 0.079(5) 0.066(5) -0.005(4) -0.009(3) 0.020(4)
    C5 0.064(4) 0.089(5) 0.039(4) -0.014(4) -0.002(3) 0.005(3)
    C6 0.044(3) 0.068(4) 0.043(4) 0.005(3) 0.006(3) -0.005(3)
    C7 0.035(3) 0.050(3) 0.040(3) -0.004(2) 0.007(2) 0.002(3)
    C8 0.043(3) 0.050(3) 0.032(3) 0.004(3) 0.009(2) 0.002(3)
    C9 0.049(3) 0.053(4) 0.043(3) -0.005(3) 0.014(3) -0.007(3)
    C10 0.048(4) 0.062(4) 0.052(4) -0.008(3) 0.008(3) -0.003(3)
    C11 0.051(4) 0.100(6) 0.062(4) -0.018(4) 0.019(3) -0.001(4)
    C12 0.075(5) 0.135(7) 0.061(5) -0.030(5) 0.037(4) -0.026(5)
    C13 0.055(4) 0.087(5) 0.046(4) -0.012(3) 0.012(3) -0.013(3)
    C14 0.031(3) 0.053(4) 0.050(3) -0.006(2) 0.006(2) 0.000(3)
    C15 0.058(4) 0.057(4) 0.059(4) 0.005(3) 0.005(3) 0.003(3)
    C16 0.058(4) 0.076(5) 0.089(6) 0.012(4) 0.021(4) -0.009(4)
    C17 0.069(5) 0.095(6) 0.078(6) -0.015(4) 0.034(4) -0.018(5)
    C18 0.075(5) 0.096(6) 0.051(4) -0.009(4) 0.017(4) 0.002(4)
    C19 0.048(3) 0.074(4) 0.055(4) 0.008(3) 0.013(3) 0.012(3)
    C20 0.039(3) 0.050(4) 0.054(4) -0.002(3) 0.010(3) 0.007(3)
    C21 0.044(3) 0.050(4) 0.053(4) -0.002(3) 0.006(3) -0.003(3)
    C22 0.056(4) 0.087(5) 0.071(5) -0.008(4) -0.002(3) 0.011(4)
    C23 0.050(4) 0.113(6) 0.095(6) -0.009(4) -0.021(4) 0.015(5)
    C24 0.042(4) 0.126(7) 0.118(7) -0.024(4) 0.000(4) -0.003(6)
    C25 0.060(4) 0.089(5) 0.082(5) -0.021(4) 0.013(4) 0.003(4)
    C26 0.051(4) 0.063(4) 0.067(4) -0.008(3) 0.011(3) -0.001(3)
    C27 0.067(4) 0.065(5) 0.097(5) -0.002(3) 0.031(4) -0.009(4)
    C28 0.050(4) 0.061(4) 0.098(5) 0.004(3) 0.004(3) 0.015(4)
loop_
    _geom_bond_atom_site_label_1
    _geom_bond_atom_site_label_2
    _geom_bond_site_symmetry_2
    _geom_bond_distance
    _geom_bond_publ_flag
    Sn1 O3 . 2.083(4) ?
    Sn1 O1 . 2.091(3) ?
    Sn1 C28 . 2.101(6) ?
    Sn1 C27 . 2.101(6) ?
    Sn1 O2 . 2.367(4) ?
    Sn1 O4 . 2.477(4) ?
    N1 C7 . 1.328(6) ?
    N1 O1 . 1.398(5) ?
    N1 C1 . 1.425(6) ?
    N2 C20 . 1.345(7) ?
    N2 O3 . 1.385(5) ?
    N2 C14 . 1.415(7) ?
    O2 C7 . 1.249(5) ?
    O4 C20 . 1.247(6) ?
    C1 C6 . 1.370(7) ?
    C1 C2 . 1.373(7) ?
    C2 C3 . 1.379(8) ?
    C2 H2 . 0.9300 ?
    C3 C4 . 1.355(9) ?
    C3 H3 . 0.9300 ?
    C4 C5 . 1.377(9) ?
    C4 H4 . 0.9300 ?
    C5 C6 . 1.382(7) ?
    C5 H5 . 0.9300 ?
    C6 H6 . 0.9300 ?
    C7 C8 . 1.491(7) ?
    C8 C9 . 1.369(7) ?
    C8 C13 . 1.378(7) ?
    C9 C10 . 1.382(7) ?
    C9 H9 . 0.9300 ?
    C10 C11 . 1.361(8) ?
    C10 H10 . 0.9300 ?
    C11 C12 . 1.362(8) ?
    C11 H11 . 0.9300 ?
    C12 C13 . 1.367(8) ?
    C12 H12 . 0.9300 ?
    C13 H13 . 0.9300 ?
    C14 C15 . 1.374(8) ?
    C14 C19 . 1.383(8) ?
    C15 C16 . 1.377(9) ?
    C15 H15 . 0.9300 ?
    C16 C17 . 1.358(9) ?
    C16 H16 . 0.9300 ?
    C17 C18 . 1.360(9) ?
    C17 H17 . 0.9300 ?
    C18 C19 . 1.382(9) ?
    C18 H18 . 0.9300 ?
    C19 H19 . 0.9300 ?
    C20 C21 . 1.476(7) ?
    C21 C22 . 1.379(8) ?
    C21 C26 . 1.379(8) ?
    C22 C23 . 1.376(9) ?
    C22 H22 . 0.9300 ?
    C23 C24 . 1.374(10) ?
    C23 H23 . 0.9300 ?
    C24 C25 . 1.358(10) ?
    C24 H24 . 0.9300 ?
    C25 C26 . 1.379(8) ?
    C25 H25 . 0.9300 ?
    C26 H26 . 0.9300 ?
    C27 H27A . 0.9600 ?
    C27 H27B . 0.9600 ?
    C27 H27C . 0.9600 ?
    C28 H28A . 0.9600 ?
    C28 H28B . 0.9600 ?
    C28 H28C . 0.9600 ?
loop_
    _geom_angle_atom_site_label_1
    _geom_angle_atom_site_label_2
    _geom_angle_atom_site_label_3
    _geom_angle_site_symmetry_1
    _geom_angle_site_symmetry_3
    _geom_angle
    _geom_angle_publ_flag
    O3 Sn1 O1 . . 75.22(13) ?
    O3 Sn1 C28 . . 101.3(2) ?
    O1 Sn1 C28 . . 110.9(2) ?
    O3 Sn1 C27 . . 108.8(2) ?
    O1 Sn1 C27 . . 102.9(2) ?
    C28 Sn1 C27 . . 139.3(3) ?
    O3 Sn1 O2 . . 145.61(13) ?
    O1 Sn1 O2 . . 71.21(13) ?
    C28 Sn1 O2 . . 84.1(2) ?
    C27 Sn1 O2 . . 86.0(2) ?
    O3 Sn1 O4 . . 69.15(13) ?
    O1 Sn1 O4 . . 143.55(13) ?
    C28 Sn1 O4 . . 83.89(19) ?
    C27 Sn1 O4 . . 82.0(2) ?
    O2 Sn1 O4 . . 145.05(12) ?
    C7 N1 O1 . . 118.1(4) ?
    C7 N1 C1 . . 128.8(4) ?
    O1 N1 C1 . . 112.5(4) ?
    C20 N2 O3 . . 117.8(4) ?
    C20 N2 C14 . . 128.8(4) ?
    O3 N2 C14 . . 113.0(4) ?
    N1 O1 Sn1 . . 114.4(3) ?
    C7 O2 Sn1 . . 111.1(3) ?
    N2 O3 Sn1 . . 115.9(3) ?
    C20 O4 Sn1 . . 108.4(3) ?
    C6 C1 C2 . . 120.2(5) ?
    C6 C1 N1 . . 119.1(5) ?
    C2 C1 N1 . . 120.7(5) ?
    C1 C2 C3 . . 119.0(6) ?
    C1 C2 H2 . . 120.5 ?
    C3 C2 H2 . . 120.5 ?
    C4 C3 C2 . . 121.4(6) ?
    C4 C3 H3 . . 119.3 ?
    C2 C3 H3 . . 119.3 ?
    C3 C4 C5 . . 119.6(6) ?
    C3 C4 H4 . . 120.2 ?
    C5 C4 H4 . . 120.2 ?
    C4 C5 C6 . . 119.6(6) ?
    C4 C5 H5 . . 120.2 ?
    C6 C5 H5 . . 120.2 ?
    C1 C6 C5 . . 120.1(6) ?
    C1 C6 H6 . . 119.9 ?
    C5 C6 H6 . . 119.9 ?
    O2 C7 N1 . . 119.2(5) ?
    O2 C7 C8 . . 120.3(5) ?
    N1 C7 C8 . . 120.4(4) ?
    C9 C8 C13 . . 119.5(5) ?
    C9 C8 C7 . . 122.7(5) ?
    C13 C8 C7 . . 117.4(5) ?
    C8 C9 C10 . . 120.0(5) ?
    C8 C9 H9 . . 120.0 ?
    C10 C9 H9 . . 120.0 ?
    C11 C10 C9 . . 119.4(5) ?
    C11 C10 H10 . . 120.3 ?
    C9 C10 H10 . . 120.3 ?
    C10 C11 C12 . . 121.1(6) ?
    C10 C11 H11 . . 119.4 ?
    C12 C11 H11 . . 119.4 ?
    C11 C12 C13 . . 119.5(6) ?
    C11 C12 H12 . . 120.2 ?
    C13 C12 H12 . . 120.2 ?
    C12 C13 C8 . . 120.4(6) ?
    C12 C13 H13 . . 119.8 ?
    C8 C13 H13 . . 119.8 ?
    C15 C14 C19 . . 119.7(6) ?
    C15 C14 N2 . . 121.6(5) ?
    C19 C14 N2 . . 118.7(5) ?
    C14 C15 C16 . . 120.0(6) ?
    C14 C15 H15 . . 120.0 ?
    C16 C15 H15 . . 120.0 ?
    C17 C16 C15 . . 120.7(6) ?
    C17 C16 H16 . . 119.7 ?
    C15 C16 H16 . . 119.7 ?
    C16 C17 C18 . . 119.5(7) ?
    C16 C17 H17 . . 120.3 ?
    C18 C17 H17 . . 120.3 ?
    C17 C18 C19 . . 121.3(7) ?
    C17 C18 H18 . . 119.3 ?
    C19 C18 H18 . . 119.3 ?
    C18 C19 C14 . . 118.8(6) ?
    C18 C19 H19 . . 120.6 ?
    C14 C19 H19 . . 120.6 ?
    O4 C20 N2 . . 119.2(5) ?
    O4 C20 C21 . . 122.9(5) ?
    N2 C20 C21 . . 117.8(5) ?
    C22 C21 C26 . . 119.5(6) ?
    C22 C21 C20 . . 118.2(6) ?
    C26 C21 C20 . . 122.3(5) ?
    C23 C22 C21 . . 119.5(7) ?
    C23 C22 H22 . . 120.3 ?
    C21 C22 H22 . . 120.3 ?
    C24 C23 C22 . . 120.4(7) ?
    C24 C23 H23 . . 119.8 ?
    C22 C23 H23 . . 119.8 ?
    C25 C24 C23 . . 120.5(7) ?
    C25 C24 H24 . . 119.7 ?
    C23 C24 H24 . . 119.7 ?
    C24 C25 C26 . . 119.5(7) ?
    C24 C25 H25 . . 120.2 ?
    C26 C25 H25 . . 120.2 ?
    C25 C26 C21 . . 120.6(6) ?
    C25 C26 H26 . . 119.7 ?
    C21 C26 H26 . . 119.7 ?
    Sn1 C27 H27A . . 109.5 ?
    Sn1 C27 H27B . . 109.5 ?
    H27A C27 H27B . . 109.5 ?
    Sn1 C27 H27C . . 109.5 ?
    H27A C27 H27C . . 109.5 ?
    H27B C27 H27C . . 109.5 ?
    Sn1 C28 H28A . . 109.5 ?
    Sn1 C28 H28B . . 109.5 ?
    H28A C28 H28B . . 109.5 ?
    Sn1 C28 H28C . . 109.5 ?
    H28A C28 H28C . . 109.5 ?
    H28B C28 H28C . . 109.5 ?
loop_
    _geom_torsion_atom_site_label_1
    _geom_torsion_atom_site_label_2
    _geom_torsion_atom_site_label_3
    _geom_torsion_atom_site_label_4
    _geom_torsion_site_symmetry_1
    _geom_torsion_site_symmetry_2
    _geom_torsion_site_symmetry_3
    _geom_torsion_site_symmetry_4
    _geom_torsion
    _geom_torsion_publ_flag
    C7 N1 O1 Sn1 . . . . -24.6(6) ?
    C1 N1 O1 Sn1 . . . . 147.3(3) ?
    O3 Sn1 O1 N1 . . . . -166.9(4) ?
    C28 Sn1 O1 N1 . . . . 96.5(4) ?
    C27 Sn1 O1 N1 . . . . -60.5(4) ?
    O2 Sn1 O1 N1 . . . . 20.7(3) ?
    O4 Sn1 O1 N1 . . . . -154.5(3) ?
    O3 Sn1 O2 C7 . . . . -30.5(5) ?
    O1 Sn1 O2 C7 . . . . -17.5(4) ?
    C28 Sn1 O2 C7 . . . . -131.9(4) ?
    C27 Sn1 O2 C7 . . . . 87.6(4) ?
    O4 Sn1 O2 C7 . . . . 157.6(3) ?
    C20 N2 O3 Sn1 . . . . -31.1(6) ?
    C14 N2 O3 Sn1 . . . . 142.6(4) ?
    O1 Sn1 O3 N2 . . . . -161.5(4) ?
    C28 Sn1 O3 N2 . . . . -52.6(4) ?
    C27 Sn1 O3 N2 . . . . 99.7(4) ?
    O2 Sn1 O3 N2 . . . . -148.7(3) ?
    O4 Sn1 O3 N2 . . . . 26.3(3) ?
    O3 Sn1 O4 C20 . . . . -22.4(4) ?
    O1 Sn1 O4 C20 . . . . -35.1(5) ?
    C28 Sn1 O4 C20 . . . . 82.2(4) ?
    C27 Sn1 O4 C20 . . . . -136.1(4) ?
    O2 Sn1 O4 C20 . . . . 152.8(3) ?
    C7 N1 C1 C6 . . . . -140.5(6) ?
    O1 N1 C1 C6 . . . . 48.6(7) ?
    C7 N1 C1 C2 . . . . 42.6(8) ?
    O1 N1 C1 C2 . . . . -128.3(5) ?
    C6 C1 C2 C3 . . . . 0.6(9) ?
    N1 C1 C2 C3 . . . . 177.5(5) ?
    C1 C2 C3 C4 . . . . -0.6(9) ?
    C2 C3 C4 C5 . . . . -0.7(10) ?
    C3 C4 C5 C6 . . . . 1.8(10) ?
    C2 C1 C6 C5 . . . . 0.6(9) ?
    N1 C1 C6 C5 . . . . -176.4(5) ?
    C4 C5 C6 C1 . . . . -1.8(9) ?
    Sn1 O2 C7 N1 . . . . 10.7(6) ?
    Sn1 O2 C7 C8 . . . . -172.1(4) ?
    O1 N1 C7 O2 . . . . 7.7(8) ?
    C1 N1 C7 O2 . . . . -162.8(5) ?
    O1 N1 C7 C8 . . . . -169.5(4) ?
    C1 N1 C7 C8 . . . . 20.0(8) ?
    O2 C7 C8 C9 . . . . -137.2(6) ?
    N1 C7 C8 C9 . . . . 40.0(8) ?
    O2 C7 C8 C13 . . . . 35.0(8) ?
    N1 C7 C8 C13 . . . . -147.7(6) ?
    C13 C8 C9 C10 . . . . 1.2(8) ?
    C7 C8 C9 C10 . . . . 173.3(5) ?
    C8 C9 C10 C11 . . . . 0.2(9) ?
    C9 C10 C11 C12 . . . . -0.5(10) ?
    C10 C11 C12 C13 . . . . -0.7(12) ?
    C11 C12 C13 C8 . . . . 2.2(11) ?
    C9 C8 C13 C12 . . . . -2.4(10) ?
    C7 C8 C13 C12 . . . . -174.9(6) ?
    C20 N2 C14 C15 . . . . 45.2(9) ?
    O3 N2 C14 C15 . . . . -127.7(5) ?
    C20 N2 C14 C19 . . . . -137.1(6) ?
    O3 N2 C14 C19 . . . . 50.1(7) ?
    C19 C14 C15 C16 . . . . 1.2(9) ?
    N2 C14 C15 C16 . . . . 178.9(5) ?
    C14 C15 C16 C17 . . . . -0.7(10) ?
    C15 C16 C17 C18 . . . . -0.9(11) ?
    C16 C17 C18 C19 . . . . 2.1(11) ?
    C17 C18 C19 C14 . . . . -1.6(10) ?
    C15 C14 C19 C18 . . . . -0.1(9) ?
    N2 C14 C19 C18 . . . . -177.8(5) ?
    Sn1 O4 C20 N2 . . . . 14.5(6) ?
    Sn1 O4 C20 C21 . . . . -168.1(4) ?
    O3 N2 C20 O4 . . . . 7.7(8) ?
    C14 N2 C20 O4 . . . . -164.9(5) ?
    O3 N2 C20 C21 . . . . -169.9(5) ?
    C14 N2 C20 C21 . . . . 17.6(9) ?
    O4 C20 C21 C22 . . . . 46.8(8) ?
    N2 C20 C21 C22 . . . . -135.7(6) ?
    O4 C20 C21 C26 . . . . -131.6(6) ?
    N2 C20 C21 C26 . . . . 45.9(8) ?
    C26 C21 C22 C23 . . . . -1.1(10) ?
    C20 C21 C22 C23 . . . . -179.5(6) ?
    C21 C22 C23 C24 . . . . 0.0(12) ?
    C22 C23 C24 C25 . . . . 0.8(14) ?
    C23 C24 C25 C26 . . . . -0.4(13) ?
    C24 C25 C26 C21 . . . . -0.7(11) ?
    C22 C21 C26 C25 . . . . 1.4(10) ?
    C20 C21 C26 C25 . . . . 179.9(6) ?
data_global
_journal_date_recd_electronic     2011-06-17
_journal_date_accepted     2011-06-29
_journal_name_full     'Acta Crystallographica, Section E'
_journal_year     2011
_journal_volume     67
_journal_issue      8
_journal_page_first     m1029
_journal_page_last     m1029
_journal_paper_category     QM
_journal_coeditor_code     BX2356
_publ_contact_author_name     'Handong Yin'
_publ_contact_author_address
;
  College of Chemistry and Chemical Engineering
  Liaocheng University
  Shandong 252059
  People's Republic of China
;
_publ_contact_author_email     handongyin@163.com
_publ_contact_author_fax     '86 635 8239121'
_publ_contact_author_phone     '86 635 8239121'
_publ_section_title
;\
Bis(<i>N</i>-benzoyl-<i>N</i>-phenylhydroxylaminato-\k^2^<i>O</i>,<i>O</i>')\
dimethyltin(IV)
;
loop_
    _publ_author_name
    _publ_author_address
    'Jin Jiang'
;
  College of Chemistry and Chemical Engineering
  Liaocheng University
  Shandong 252059
  People's Republic of China
;
    'Lei Dong'
;
  College of Chemistry and Chemical Engineering
  Liaocheng University
  Shandong 252059
  People's Republic of China
;
    'Handong Yin'
;
  College of Chemistry and Chemical Engineering
  Liaocheng University
  Shandong 252059
  People's Republic of China
;
