# Supplementary material for: Bis(N-benzoyl-N-phenyl­hydroxy­l­aminato-κ2 O,O′)dimethyl­tin(IV)
Source: Acta Crystallogr Sect E Struct Rep Online. 2011 Jul 6;67(Pt 8):m1029. doi: 10.1107/S160053681102561X (PMC3212121; doi:10.1107/S160053681102561X)
Supplement: Supplementary file 2 [file e-67-m1029-Isup2.hkl]

# 
# h,k,l, Fc-squared, Fo-squared, sigma(Fo-squared) and status flag 
# 
data_I
_shelx_title ' 090820c in P2(1)/n' 
_shelx_refln_list_code          4 
_shelx_F_calc_maximum      295.00 
_exptl_crystal_F_000      1160.00 
_reflns_d_resolution_high  0.8403 
 
loop_ 
 _symmetry_equiv_pos_as_xyz 
 'x, y, z' 
 '-x+1/2, y+1/2, -z+1/2' 
 '-x, -y, -z' 
 'x-1/2, -y-1/2, z-1/2' 
 
_cell_length_a    13.5475 
_cell_length_b    10.3621 
_cell_length_c    19.0161 
_cell_angle_alpha  90.000 
_cell_angle_beta  102.128 
_cell_angle_gamma  90.000 
 
_shelx_F_squared_multiplier     1.000 
 
loop_ 
 _refln_index_h 
 _refln_index_k 
 _refln_index_l 
 _refln_F_squared_calc 
 _refln_F_squared_meas 
 _refln_F_squared_sigma 
 _refln_observed_status 
   2   0   0     3299.18     3326.74    120.26 o 
   4   0   0     4667.52     4194.30    107.51 o 
   6   0   0      395.02      319.25     24.94 o 
   8   0   0        2.48      -46.77     31.18 o 
  10   0   0       35.59      -25.41     34.98 o 
  12   0   0       57.54       34.95     65.18 o 
  14   0   0     3529.68     3792.57    167.27 o 
   1   1   0     3944.43     4212.51    115.86 o 
   2   1   0     4127.06     4263.41     74.84 o 
   3   1   0     6270.54     6308.33     94.72 o 
   4   1   0     3149.28     2880.75     57.15 o 
   5   1   0     1265.02     1282.76     53.49 o 
   6   1   0    23701.40    25710.30    411.77 o 
   7   1   0      671.41      685.82     25.95 o 
   8   1   0     4030.41     3855.15     86.24 o 
   9   1   0       80.89       -3.18     26.81 o 
  10   1   0     7838.09     8184.29    169.90 o 
  11   1   0       71.31       17.98     30.82 o 
  12   1   0     3257.78     3194.00     98.43 o 
  13   1   0      120.10      103.02     41.97 o 
  14   1   0      195.92      244.04     56.09 o 
  15   1   0      118.00      145.14     47.03 o 
   0   2   0    65221.71    69443.88   1515.17 o 
   1   2   0    12670.89    14093.63    311.06 o 
   2   2   0      629.65      595.78     17.89 o 
   3   2   0    16145.71    16983.48    468.42 o 
   4   2   0    15642.31    16436.49    486.87 o 
   5   2   0     1980.04     2069.79     75.36 o 
   6   2   0       82.32       27.99     13.75 o 
   7   2   0     4930.30     5327.66    109.44 o 
   8   2   0       18.43      -22.26     17.22 o 
   9   2   0     4131.87     4023.51    127.74 o 
  10   2   0      219.23      244.24     36.02 o 
  11   2   0      618.21      550.14     49.12 o 
  12   2   0       62.55       13.61     33.80 o 
  13   2   0        3.30      -36.13     32.95 o 
  14   2   0     1880.26     1914.89     94.52 o 
  15   2   0       58.52       38.96     61.03 o 
   1   3   0    12476.53    12812.06    249.11 o 
   2   3   0    34162.45    34806.25    637.10 o 
   3   3   0     8603.82     8685.91    253.54 o 
   4   3   0     4404.87     4463.63     94.61 o 
   5   3   0      179.78      206.08     21.68 o 
   6   3   0     5381.39     5111.69    103.92 o 
   7   3   0       78.52       28.02     16.30 o 
   8   3   0     4401.84     4067.00    148.53 o 
   9   3   0      188.86      128.25     33.27 o 
  10   3   0     1354.16     1359.89     97.55 o 
  11   3   0      241.84      234.39     40.88 o 
  12   3   0     2076.34     2193.85    144.62 o 
  13   3   0       52.37       61.34     54.44 o 
  14   3   0      464.21      418.94    115.31 o 
  15   3   0      415.78      562.92     91.83 o 
   0   4   0     3911.80     3376.15    106.17 o 
   1   4   0     1449.37     1564.49    109.80 o 
   2   4   0     4530.19     4343.01    107.01 o 
   3   4   0     2286.01     2099.58     69.78 o 
   4   4   0     4267.87     4194.92    176.10 o 
   5   4   0     1349.87     1323.97     38.63 o 
   6   4   0        1.65      -10.93     12.73 o 
   7   4   0     3642.05     3590.23     68.50 o 
   8   4   0      336.42      362.26     65.92 o 
   9   4   0     3392.51     3581.77    323.45 o 
  10   4   0       11.23       23.66     36.51 o 
  11   4   0     2909.22     2920.34    110.37 o 
  12   4   0      608.33      616.01     82.62 o 
  13   4   0      489.20      516.60     84.70 o 
  14   4   0      371.83      339.26     76.54 o 
   1   5   0    11501.63    11455.61    198.98 o 
   2   5   0     7053.43     7168.08    165.99 o 
   3   5   0    18256.00    17491.02    350.06 o 
   4   5   0      241.30      233.43     33.60 o 
   5   5   0      356.08      327.89     36.49 o 
   6   5   0     1152.68     1094.50     53.88 o 
   7   5   0      387.30      342.81     31.89 o 
   8   5   0      580.86      685.57     50.38 o 
   9   5   0       75.91      -11.02     33.46 o 
  10   5   0      500.06      487.58     60.84 o 
  11   5   0      550.72      584.57     80.89 o 
  12   5   0      307.60      308.09     71.00 o 
  13   5   0      308.84      355.15     75.47 o 
  14   5   0      135.79       82.83     66.39 o 
   0   6   0      612.40      496.56     80.50 o 
   1   6   0      112.07       18.19     33.48 o 
   2   6   0     1458.12     1362.52     63.56 o 
   3   6   0     3697.17     3463.16    105.56 o 
   4   6   0       66.45       83.20     35.85 o 
   5   6   0     2210.03     1982.85     78.18 o 
   6   6   0      110.95       74.97     34.06 o 
   7   6   0     4145.04     4279.90    174.81 o 
   8   6   0        4.79      -40.09     26.73 o 
   9   6   0     3167.95     3228.49     93.76 o 
  10   6   0       21.69      -37.15     45.01 o 
  11   6   0      423.25      436.70     76.85 o 
  12   6   0      236.15      163.07     64.36 o 
  13   6   0      573.05      609.87     93.50 o 
   1   7   0     5942.91     5990.30    129.21 o 
   2   7   0       17.67        1.41     31.67 o 
   3   7   0     3623.78     3407.57    150.76 o 
   4   7   0      151.75      151.81     39.00 o 
   5   7   0      315.79      326.35     48.39 o 
   6   7   0        0.15       -7.73     35.16 o 
   7   7   0      715.12      659.10     42.42 o 
   8   7   0       84.64       71.46     34.40 o 
   9   7   0       49.08      -45.96     31.15 o 
  10   7   0       59.92       47.42     52.15 o 
  11   7   0      230.43      169.03     65.71 o 
  12   7   0        1.19      -25.12     57.11 o 
   0   8   0      220.76      100.16     76.48 o 
   1   8   0      265.64      207.76     47.76 o 
   2   8   0       31.49       11.72     52.69 o 
   3   8   0      924.62      895.23     66.43 o 
   4   8   0       95.90       96.43     33.48 o 
   5   8   0     3317.37     3286.35    116.75 o 
   6   8   0      231.86      143.42     40.18 o 
   7   8   0     1005.51     1091.52     56.11 o 
   8   8   0       64.15        3.45     36.67 o 
   9   8   0     1856.14     1921.24    108.33 o 
  10   8   0       14.43      -33.05     52.25 o 
  11   8   0      261.44      243.38    101.79 o 
   1   9   0     1686.18     1706.37    127.59 o 
   2   9   0      132.57      162.17     49.19 o 
   3   9   0      869.21     1029.96     80.13 o 
   4   9   0        9.57      -57.14     39.56 o 
   5   9   0     1141.08     1203.79     81.16 o 
   6   9   0      251.83      354.65     79.25 o 
   7   9   0       28.50       34.01     37.35 o 
   8   9   0      430.32      589.59     64.16 o 
   9   9   0       95.32       28.73     42.99 o 
  10   9   0       83.93       60.84     63.62 o 
   0  10   0       68.84      -88.64     59.10 o 
   1  10   0      197.26       72.51     62.97 o 
   2  10   0      672.48      811.40    122.27 o 
   3  10   0      137.11       79.47     46.47 o 
   4  10   0      115.40      102.14     53.74 o 
   5  10   0      745.13      883.61     83.20 o 
   6  10   0       14.61      -29.40     54.85 o 
   7  10   0      319.48      384.92     61.23 o 
   8  10   0       13.45       -5.67     56.48 o 
   9  10   0      561.29      631.96     90.96 o 
   1  11   0      448.85      619.38     96.54 o 
   2  11   0       39.71       -0.64     72.82 o 
   3  11   0      224.60      179.83    144.91 o 
   4  11   0      242.24      233.91     64.18 o 
   5  11   0       90.66       29.97     63.70 o 
   6  11   0      229.06      272.08     70.38 o 
   7  11   0       95.16       31.60     54.85 o 
   0  12   0      289.83      313.73    142.85 o 
   1  12   0       10.13       13.56     80.69 o 
   2  12   0      372.70      532.74    105.03 o 
   3  12   0       28.30       16.54     71.23 o 
 -15   0   1     1635.26     1658.52    117.26 o 
 -13   0   1     2988.82     2978.42    140.14 o 
 -11   0   1     4773.57     5057.68    254.96 o 
  -9   0   1     7645.74     7817.79    325.13 o 
  -7   0   1     1154.15     1213.53     87.99 o 
  -5   0   1       18.03      -13.14     23.68 o 
  -3   0   1      759.02      671.56     46.06 o 
  -1   0   1     7385.11     8371.16    271.91 o 
   1   0   1    15711.65    17775.79    321.16 o 
   3   0   1     1815.99     1740.38     58.12 o 
   5   0   1     9397.51     9648.99    190.59 o 
   7   0   1     4900.00     4539.05    107.30 o 
   9   0   1     4643.00     4489.10    151.04 o 
  11   0   1     3417.88     3512.51    141.30 o 
  13   0   1      753.08      803.22     87.41 o 
  15   0   1      499.73      545.57     88.85 o 
 -15   1   1      213.84      260.01     53.99 o 
 -14   1   1       90.58      109.74     43.21 o 
 -13   1   1       15.48        0.30     35.48 o 
 -12   1   1      125.97      141.69     37.42 o 
 -11   1   1      465.51      479.52     54.94 o 
 -10   1   1      392.46      374.70     67.57 o 
  -9   1   1     2305.31     2243.89    102.43 o 
  -8   1   1      531.09      481.93     37.09 o 
  -7   1   1     1082.02      863.45     35.62 o 
  -6   1   1     1232.26     1121.87     59.83 o 
  -5   1   1    18587.65    18226.08    289.19 o 
  -4   1   1     5808.88     6006.70    106.01 o 
  -3   1   1    38226.91    40587.83    633.39 o 
  -2   1   1      113.73       92.43     23.72 o 
  -1   1   1    38928.47    44794.04   1605.25 o 
   0   1   1     2167.05     2383.95     79.45 o 
   1   1   1     5791.34     6235.68     98.59 o 
   2   1   1       94.83       80.29      7.61 o 
   3   1   1     1020.99     1102.51     32.23 o 
   4   1   1       22.78       14.73      7.93 o 
   5   1   1        0.96       -6.59      8.38 o 
   6   1   1       46.00       43.68     15.11 o 
   7   1   1     8178.88     8662.25    127.99 o 
   8   1   1      117.31       66.92     15.33 o 
   9   1   1     2006.45     1873.88     64.02 o 
  10   1   1      995.73      908.83     49.92 o 
  11   1   1     2469.59     2712.50     85.56 o 
  12   1   1      113.03       62.66     34.14 o 
  13   1   1     2600.33     2820.49     96.31 o 
  14   1   1        2.38      -16.50     36.31 o 
  15   1   1      557.25      688.25     75.46 o 
 -15   2   1      807.92     1091.84    114.89 o 
 -14   2   1      125.78      145.28     44.66 o 
 -13   2   1     1573.31     1432.19     83.19 o 
 -12   2   1       58.79       -7.67     32.94 o 
 -11   2   1     3196.44     3194.35    110.32 o 
 -10   2   1      516.83      557.30     54.51 o 
  -9   2   1     3319.75     3075.70     98.61 o 
  -8   2   1      801.11      713.60    115.22 o 
  -7   2   1     5074.96     4906.30    135.50 o 
  -6   2   1      836.51      771.14     25.03 o 
  -5   2   1      943.96      941.88     31.21 o 
  -4   2   1     1836.67     1947.87     46.47 o 
  -3   2   1     3019.45     3135.84    121.77 o 
  -2   2   1      408.69      400.65     19.46 o 
  -1   2   1     6618.15     6755.83    164.15 o 
   0   2   1     7840.40     8532.94    126.01 o 
   1   2   1    67004.78    69292.99   1538.71 o 
   2   2   1     2690.95     2702.12     62.30 o 
   3   2   1     3021.94     3011.44     58.70 o 
   4   2   1      119.63      102.62     15.19 o 
   5   2   1    25942.47    27172.22    628.64 o 
   6   2   1      200.42      233.17     19.51 o 
   7   2   1     5376.89     5411.06     89.11 o 
   8   2   1      577.29      606.22     28.42 o 
   9   2   1     1694.34     1723.48     76.44 o 
  10   2   1     2490.43     2286.82     74.82 o 
  11   2   1      320.97      337.58     44.14 o 
  12   2   1       22.30      -43.50     29.00 o 
  13   2   1      145.71      125.53     46.54 o 
  14   2   1      703.87     1005.24     83.07 o 
  15   2   1      183.36       70.19     71.43 o 
 -15   3   1       43.73        8.14     62.98 o 
 -14   3   1      216.62      138.40     61.81 o 
 -13   3   1        0.06      -23.96     38.27 o 
 -12   3   1      659.72      767.78     70.91 o 
 -11   3   1      183.55       82.14     41.64 o 
 -10   3   1     2156.19     2041.08    125.77 o 
  -9   3   1     2593.28     2449.29    121.31 o 
  -8   3   1     2601.47     2341.22     79.49 o 
  -7   3   1     4382.95     4027.83     83.70 o 
  -6   3   1      330.65      272.47     26.78 o 
  -5   3   1    11449.50    12103.49    554.98 o 
  -4   3   1     1284.71     1218.99     56.07 o 
  -3   3   1    16945.26    17804.76    533.42 o 
  -2   3   1    38909.56    41305.76   1209.07 o 
  -1   3   1    14895.67    15162.99    289.97 o 
   0   3   1     2500.53     2643.06     49.56 o 
   1   3   1      458.91      405.13     27.00 o 
   2   3   1       12.73      -15.60     26.44 o 
   3   3   1       21.04       -1.43     13.95 o 
   4   3   1    12109.59    12322.82    276.06 o 
   5   3   1      101.08      103.90     14.15 o 
   6   3   1     1862.82     1713.84     44.71 o 
   7   3   1     2734.93     2679.99     56.33 o 
   8   3   1     2518.23     2407.31     54.81 o 
   9   3   1      176.01      194.80     33.11 o 
  10   3   1      979.67      975.34     50.68 o 
  11   3   1     4551.55     4514.47    190.04 o 
  12   3   1       58.14      -23.45     47.17 o 
  13   3   1     1637.85     1633.94    109.19 o 
  14   3   1      100.40        2.46     57.30 o 
  15   3   1      230.15      340.45    121.99 o 
 -15   4   1      110.33      101.98     65.61 o 
 -14   4   1       65.29      -18.57     58.47 o 
 -13   4   1      824.23      845.61     94.25 o 
 -12   4   1       82.74       21.66     41.61 o 
 -11   4   1     1451.66     1518.55    283.37 o 
 -10   4   1      210.02      222.49     57.34 o 
  -9   4   1      834.58      885.07    176.69 o 
  -8   4   1     2351.79     2139.21     72.29 o 
  -7   4   1      289.47      278.79     28.28 o 
  -6   4   1     3965.38     3790.21    122.78 o 
  -5   4   1     6286.29     6369.03    237.83 o 
  -4   4   1    19527.74    19891.43    443.73 o 
  -3   4   1     2404.60     2350.63     71.87 o 
  -2   4   1    12028.15    12590.46    253.92 o 
  -1   4   1       83.48       21.27     16.30 o 
   0   4   1     6037.59     6187.64    103.00 o 
   1   4   1     6481.00     6533.13    122.17 o 
   2   4   1     4059.56     3746.60    112.58 o 
   3   4   1     7023.64     7044.87    157.96 o 
   4   4   1     1017.39      989.49     38.80 o 
   5   4   1    12520.48    13079.87    243.80 o 
   6   4   1      199.66      142.89     17.95 o 
   7   4   1      992.73      910.01     34.35 o 
   8   4   1     2383.65     2216.51     53.94 o 
   9   4   1      474.72      422.60     60.20 o 
  10   4   1     2905.62     2909.27    105.49 o 
  11   4   1      188.73      159.88     56.53 o 
  12   4   1      127.01      147.96     59.81 o 
  13   4   1      127.91      104.17     59.10 o 
  14   4   1      823.53      891.87    107.64 o 
 -14   5   1      392.95      416.54     82.19 o 
 -13   5   1        0.29      -66.51     51.59 o 
 -12   5   1     1742.35     1716.05    110.42 o 
 -11   5   1       78.44       18.70     51.61 o 
 -10   5   1     3154.70     3127.30    200.53 o 
  -9   5   1      320.70      218.95     56.51 o 
  -8   5   1     3032.20     2837.52     81.48 o 
  -7   5   1     1849.95     1895.06     63.63 o 
  -6   5   1       80.79       17.49     23.08 o 
  -5   5   1      716.32      661.98     46.07 o 
  -4   5   1       64.84        7.78     23.05 o 
  -3   5   1     7597.20     7713.44    199.71 o 
  -2   5   1     5313.63     5117.97    128.84 o 
  -1   5   1      606.52      548.19     38.50 o 
   0   5   1     1778.74     1640.22     46.82 o 
   1   5   1     2340.28     2421.96     63.09 o 
   2   5   1     9077.56     8833.39    164.81 o 
   3   5   1     1558.11     1502.06     70.45 o 
   4   5   1     5153.50     4861.06    107.32 o 
   5   5   1        4.64       -0.70     18.41 o 
   6   5   1     3411.70     3302.14     68.76 o 
   7   5   1      152.17      124.45     23.51 o 
   8   5   1     5728.41     5730.92    116.02 o 
   9   5   1      725.88      817.38     65.09 o 
  10   5   1      215.99      147.63     52.78 o 
  11   5   1      838.13      900.45     93.39 o 
  12   5   1       18.69      -43.80     47.12 o 
  13   5   1      423.10      538.09     84.90 o 
  14   5   1       31.04      -29.97     57.01 o 
 -13   6   1      127.24      190.58     70.41 o 
 -12   6   1       54.24      -11.75     50.62 o 
 -11   6   1       59.06       20.73     48.14 o 
 -10   6   1      170.93      144.05     78.54 o 
  -9   6   1      135.73       93.74     48.66 o 
  -8   6   1     1069.19     1029.92     52.19 o 
  -7   6   1      932.84      925.29     53.57 o 
  -6   6   1     2686.18     2471.89     88.17 o 
  -5   6   1     1320.72     1190.49     83.62 o 
  -4   6   1    11084.58    11369.75    251.05 o 
  -3   6   1      452.81      330.61     42.91 o 
  -2   6   1     9942.50     9316.75    444.07 o 
  -1   6   1      358.22      305.67     42.70 o 
   0   6   1      317.37      204.94     33.47 o 
   1   6   1     1128.50      982.94     42.57 o 
   2   6   1      990.01      843.57     40.74 o 
   3   6   1      620.14      566.22     53.37 o 
   4   6   1      425.20      405.84     43.95 o 
   5   6   1      414.66      528.28     51.67 o 
   6   6   1      574.90      559.53     50.03 o 
   7   6   1       73.60       62.03     24.97 o 
   8   6   1      119.95       91.16     31.65 o 
   9   6   1      771.73      883.77     69.12 o 
  10   6   1     2995.66     3152.55    144.35 o 
  11   6   1       11.65      -31.22     47.15 o 
  12   6   1     1740.56     1904.45    121.33 o 
  13   6   1        7.63      -16.93     59.85 o 
 -13   7   1       55.95       43.58     76.69 o 
 -12   7   1      749.03      838.09     98.95 o 
 -11   7   1       36.04      -73.77     49.18 o 
 -10   7   1      878.95     1118.44    118.79 o 
  -9   7   1      106.30       21.77     41.65 o 
  -8   7   1     1442.13     1453.60     75.95 o 
  -7   7   1        0.43      -12.20     32.13 o 
  -6   7   1      469.55      467.05     54.97 o 
  -5   7   1       46.77       -2.43     30.53 o 
  -4   7   1       77.71       12.43     30.26 o 
  -3   7   1       96.35       80.64     35.99 o 
  -2   7   1      711.83      602.60     56.03 o 
  -1   7   1      131.75       87.93     35.99 o 
   0   7   1     6266.04     5935.68    195.87 o 
   1   7   1      974.64      916.14     76.13 o 
   2   7   1     4877.88     4546.13    143.83 o 
   3   7   1       49.16       -5.18     32.25 o 
   4   7   1     4783.84     4953.94    119.26 o 
   5   7   1        8.25      -20.19     31.42 o 
   6   7   1     3204.00     3243.07     84.52 o 
   7   7   1       28.15      -40.95     28.56 o 
   8   7   1     1861.83     1841.71     72.57 o 
   9   7   1       35.90       34.98     40.35 o 
  10   7   1      218.42      248.99     66.05 o 
  11   7   1        7.59       12.50     72.24 o 
  12   7   1        1.82      -16.84     56.01 o 
 -12   8   1        0.87      -84.57     56.38 o 
 -11   8   1       63.45      -17.92     60.64 o 
 -10   8   1       72.46       32.63     52.66 o 
  -9   8   1        2.14      -14.94     44.84 o 
  -8   8   1     1917.05     2136.07     97.71 o 
  -7   8   1       24.15       16.93     43.14 o 
  -6   8   1     3821.43     3936.32    133.68 o 
  -5   8   1      164.97      133.47     48.40 o 
  -4   8   1     2901.47     2983.26    110.33 o 
  -3   8   1       33.62       28.28     35.99 o 
  -2   8   1     2830.29     2698.72    103.22 o 
  -1   8   1        8.00      -37.49     32.94 o 
   0   8   1      892.51      822.66     89.68 o 
   1   8   1       28.33       42.03    105.48 o 
   2   8   1     1162.26     1079.46     67.01 o 
   3   8   1       20.15      -11.29     33.70 o 
   4   8   1       55.51      -24.94     27.58 o 
   5   8   1        4.50       -5.53     37.00 o 
   6   8   1      172.60       95.84     34.50 o 
   7   8   1      411.69      346.89     43.42 o 
   8   8   1      429.71      441.32     76.86 o 
   9   8   1        2.29      -33.51     53.17 o 
  10   8   1     1234.46     1239.34     99.35 o 
  11   8   1       35.17      -50.91     54.81 o 
 -10   9   1      270.10      328.73     80.90 o 
  -9   9   1       18.76       -5.56     43.24 o 
  -8   9   1      914.32     1119.06     75.79 o 
  -7   9   1       70.61      110.02     43.54 o 
  -6   9   1      264.75      160.03     54.53 o 
  -5   9   1      456.92      550.61     66.29 o 
  -4   9   1       17.87      -56.20     37.47 o 
  -3   9   1      216.43      183.17     64.07 o 
  -2   9   1      605.48      690.61     80.23 o 
  -1   9   1      297.90      237.65    140.46 o 
   0   9   1     1478.03     1492.08    106.55 o 
   1   9   1      148.00      182.80     65.35 o 
   2   9   1      733.85      842.51     73.58 o 
   3   9   1        8.09      -55.22     36.81 o 
   4   9   1     1679.97     1841.08    105.11 o 
   5   9   1       39.59       32.35     45.99 o 
   6   9   1     1284.06     1450.45     75.59 o 
   7   9   1       29.92       40.60     36.45 o 
   8   9   1     1060.73     1198.96     71.78 o 
   9   9   1       40.70       62.25     44.63 o 
  10   9   1      101.65      107.04    107.00 o 
  -9  10   1       88.83       17.50     61.78 o 
  -8  10   1      409.22      378.16     71.80 o 
  -7  10   1      206.87      186.99     72.15 o 
  -6  10   1      495.29      700.22     80.76 o 
  -5  10   1        7.45       23.05     52.94 o 
  -4  10   1     1060.41     1253.40     92.24 o 
  -3  10   1       51.41       -9.96     44.44 o 
  -2  10   1     1083.22     1151.96    104.66 o 
  -1  10   1      368.15      313.11     83.74 o 
   0  10   1      239.53      191.17     71.62 o 
   1  10   1      262.66      239.29     80.95 o 
   2  10   1      121.16       73.77     65.84 o 
   3  10   1      157.34      143.16     55.84 o 
   4  10   1        0.01      -59.61     58.99 o 
   5  10   1      492.87      692.34     74.77 o 
   6  10   1      277.41      253.31     52.26 o 
   7  10   1      289.16      278.24     57.34 o 
   8  10   1      146.27      186.62     70.93 o 
   9  10   1       62.44       76.76     59.78 o 
  -7  11   1      269.08      390.23     82.77 o 
  -6  11   1       38.04      -38.51     49.99 o 
  -5  11   1      457.60      493.78     76.57 o 
  -4  11   1        6.54       17.65     55.53 o 
  -3  11   1      126.78       59.86     56.73 o 
  -2  11   1       23.56      -22.07     72.84 o 
  -1  11   1      234.97      279.07     84.52 o 
   0  11   1      235.10      222.97     80.26 o 
   1  11   1      212.39      217.51     81.88 o 
   2  11   1      239.27      376.07     91.36 o 
   3  11   1        1.44      -60.44     55.78 o 
   4  11   1      465.92      636.91     75.08 o 
   5  11   1        5.38      -21.46     50.67 o 
   6  11   1      123.52      141.55     58.01 o 
  -3  12   1        5.53      -19.80     72.13 o 
  -2  12   1      170.26      156.76    110.10 o 
  -1  12   1      134.88      106.83     85.96 o 
   0  12   1       67.97       68.51     83.97 o 
   1  12   1      227.99      319.82     96.12 o 
   2  12   1        1.17      -12.71    106.46 o 
   3  12   1      492.97     1016.94    154.05 o 
 -16   0   2       23.04      -15.33     71.93 o 
 -14   0   2        5.22       97.90     60.07 o 
 -12   0   2     2984.42     3190.62    205.64 o 
 -10   0   2     5205.27     5444.51    261.04 o 
  -8   0   2     8627.57     8903.67    350.45 o 
  -6   0   2    21672.38    22928.14    760.86 o 
  -4   0   2     4762.98     4362.22    175.77 o 
  -2   0   2     2640.44     2432.59     66.23 o 
   0   0   2    20797.76    25098.28    760.75 o 
   2   0   2    27155.87    29583.98    528.01 o 
   4   0   2     8546.12     8615.02    170.32 o 
   6   0   2    26918.65    30232.14    554.27 o 
   8   0   2    10572.24    11374.37    233.77 o 
  10   0   2     8078.57     8097.43    275.87 o 
  12   0   2        8.16      -52.73     40.32 o 
  14   0   2      320.12      404.81     76.92 o 
 -15   1   2        0.31      -21.51     40.62 o 
 -14   1   2     1737.29     1780.15     80.52 o 
 -13   1   2        5.65        2.13     41.37 o 
 -12   1   2     1980.48     2007.09    113.33 o 
 -11   1   2      375.85      401.76     66.57 o 
 -10   1   2      432.29      510.92     68.61 o 
  -9   1   2     1395.65     1443.40     81.33 o 
  -8   1   2      325.64      304.40     47.98 o 
  -7   1   2      229.72      158.14     21.50 o 
  -6   1   2     5945.86     5824.64    188.27 o 
  -5   1   2     4027.11     4064.15     93.37 o 
  -4   1   2     6273.16     5839.73    129.08 o 
  -3   1   2       49.31       65.23      8.69 o 
  -2   1   2    33896.44    36701.70    660.07 o 
  -1   1   2    15111.54    16951.48    310.32 o 
   0   1   2    50614.39    57283.74   1247.20 o 
   1   1   2    12110.50    12425.15    196.75 o 
   2   1   2    31536.37    34325.01    432.09 o 
   3   1   2      282.83      303.88     16.87 o 
   4   1   2    11668.37    11608.00    172.34 o 
   5   1   2     1031.71     1050.30     50.99 o 
   6   1   2     3238.20     3062.00     56.68 o 
   7   1   2     1162.84     1133.21     33.27 o 
   8   1   2      790.13      771.16     29.25 o 
   9   1   2     1299.43     1161.97     50.67 o 
  10   1   2        1.10      -14.54     24.78 o 
  11   1   2       92.27       35.29     28.96 o 
  12   1   2     1075.06     1000.84     55.57 o 
  13   1   2       23.52        8.92     38.09 o 
  14   1   2      976.11     1062.51     80.25 o 
  15   1   2        5.07       14.92     45.73 o 
 -15   2   2      215.99      211.22     58.97 o 
 -14   2   2       80.43       86.45     40.81 o 
 -13   2   2       62.05       14.94     44.16 o 
 -12   2   2     2892.62     2945.93    109.02 o 
 -11   2   2      138.74       90.41     55.93 o 
 -10   2   2     5326.93     5464.44    195.97 o 
  -9   2   2      250.85      260.70     53.13 o 
  -8   2   2     9504.93     9677.84    344.32 o 
  -7   2   2      853.19      798.68     49.67 o 
  -6   2   2     4019.06     3637.55     92.77 o 
  -5   2   2     1344.28     1227.35     60.97 o 
  -4   2   2     5427.24     5480.32    101.95 o 
  -3   2   2       17.36       -0.76     10.57 o 
  -2   2   2     3840.29     3965.21    196.90 o 
  -1   2   2    26865.07    29611.52    974.46 o 
   0   2   2    16127.79    18043.38    372.55 o 
   1   2   2    28240.99    29841.32    601.46 o 
   2   2   2      896.96      807.50     20.13 o 
   3   2   2      352.56      287.24     13.84 o 
   4   2   2     5563.28     5654.34     86.08 o 
   5   2   2     1849.18     2024.61     56.49 o 
   6   2   2    15752.75    16332.26    222.66 o 
   7   2   2      686.89      618.36     28.50 o 
   8   2   2     7872.99     7838.95    144.59 o 
   9   2   2      710.42      731.90     45.11 o 
  10   2   2     3617.84     3478.68    146.90 o 
  11   2   2        4.51      -39.72     26.48 o 
  12   2   2     1584.11     1569.02     79.33 o 
  13   2   2      207.00      218.54     50.34 o 
  14   2   2      639.24      544.31     72.37 o 
  15   2   2      130.14       69.94     60.95 o 
 -15   3   2       30.31      -32.36     73.60 o 
 -14   3   2      343.52      408.04     84.47 o 
 -13   3   2      191.81      185.00     66.57 o 
 -12   3   2      911.39     1065.55     96.48 o 
 -11   3   2     1634.98     1725.68    145.68 o 
 -10   3   2      780.13      850.44    108.81 o 
  -9   3   2     2097.65     2159.71    231.60 o 
  -8   3   2        0.18      -27.54     18.36 o 
  -7   3   2     3239.86     3096.67     74.80 o 
  -6   3   2     1063.86     1026.79     37.61 o 
  -5   3   2     6416.02     7207.10    272.57 o 
  -4   3   2    12083.16    12761.48    289.73 o 
  -3   3   2      138.06      102.41     19.35 o 
  -2   3   2     1534.86     1457.82     48.26 o 
  -1   3   2     1015.21      924.81     26.97 o 
   0   3   2      194.63      144.49     15.02 o 
   1   3   2       92.42      100.90     17.26 o 
   2   3   2    47699.46    51382.96    803.35 o 
   3   3   2      436.77      398.61     18.36 o 
   4   3   2     3090.22     2918.96     49.36 o 
   5   3   2     5385.15     5842.47    118.26 o 
   6   3   2     1707.21     1768.83     44.12 o 
   7   3   2     5161.49     5325.26     91.31 o 
   8   3   2      278.95      261.00     24.59 o 
   9   3   2     6048.36     5823.57    153.33 o 
  10   3   2     1160.33     1041.95     52.21 o 
  11   3   2      837.74      877.69     68.07 o 
  12   3   2      223.73      198.58    104.40 o 
  13   3   2       84.58       98.17     59.36 o 
  14   3   2      207.03      233.38     85.82 o 
 -15   4   2      269.64      195.05    113.68 o 
 -14   4   2      106.82       26.83     60.56 o 
 -13   4   2      280.57      215.04     70.69 o 
 -12   4   2      886.68      944.47     98.22 o 
 -11   4   2      923.47     1199.03    179.84 o 
 -10   4   2     2227.17     2247.56    218.35 o 
  -9   4   2      255.26      227.07     53.61 o 
  -8   4   2     3905.03     3723.69    120.29 o 
  -7   4   2       60.42      -16.04     22.61 o 
  -6   4   2     2667.02     2434.61     66.40 o 
  -5   4   2     9307.06    10019.98    330.69 o 
  -4   4   2     4663.10     4547.11    239.22 o 
  -3   4   2     3683.69     3651.72     95.30 o 
  -2   4   2     3610.12     3411.37     89.59 o 
  -1   4   2     4790.61     4586.76    130.99 o 
   0   4   2     1041.03     1011.71     32.10 o 
   1   4   2     1007.54      826.46     31.88 o 
   2   4   2     3128.18     3082.57     81.80 o 
   3   4   2     8006.20     8022.90    132.08 o 
   4   4   2      628.36      641.86     24.98 o 
   5   4   2     3415.51     3172.21     56.54 o 
   6   4   2     2808.45     2723.53     57.87 o 
   7   4   2      725.02      677.90     31.28 o 
   8   4   2     2711.47     2706.92     62.35 o 
   9   4   2       53.82      -44.50     29.98 o 
  10   4   2      746.74      861.02     87.68 o 
  11   4   2      406.23      352.92     69.91 o 
  12   4   2      489.76      429.45     75.88 o 
  13   4   2      277.11      210.09     69.02 o 
  14   4   2      164.36      111.29     62.18 o 
 -14   5   2      323.30      235.81     75.88 o 
 -13   5   2      326.00      258.33    115.04 o 
 -12   5   2      624.08      713.31     91.94 o 
 -11   5   2     1221.54     1230.10    154.85 o 
 -10   5   2      214.96      206.23     60.51 o 
  -9   5   2     2522.98     2497.75    228.45 o 
  -8   5   2      188.56      110.91     37.37 o 
  -7   5   2     6119.13     6179.28    247.16 o 
  -6   5   2        2.06      -40.94     27.29 o 
  -5   5   2      805.29      808.33     46.11 o 
  -4   5   2     3094.08     3174.52    108.16 o 
  -3   5   2     2980.02     2678.92     85.12 o 
  -2   5   2      641.85      574.80     69.82 o 
  -1   5   2     1004.11      925.49     36.27 o 
   0   5   2     2031.54     1805.07     49.58 o 
   1   5   2      105.99       48.69     18.67 o 
   2   5   2     5117.43     5342.10    112.54 o 
   3   5   2     1984.11     1867.17     89.72 o 
   4   5   2      275.94      238.83     25.74 o 
   5   5   2     4609.96     4255.25     74.93 o 
   6   5   2      723.89      686.38     33.72 o 
   7   5   2     3663.22     3506.33     82.64 o 
   8   5   2      333.97      264.35     37.32 o 
   9   5   2     2050.56     2069.46     86.79 o 
  10   5   2      111.83       80.42     50.30 o 
  11   5   2     1185.98     1307.50     94.52 o 
  12   5   2      288.46      278.25     68.05 o 
  13   5   2      279.46      267.57     70.87 o 
  14   5   2       77.15       81.87     63.35 o 
 -14   6   2        5.77       25.26     66.02 o 
 -13   6   2     1008.86     1223.09    115.17 o 
 -12   6   2        2.01      -44.97     72.35 o 
 -11   6   2      323.37      327.86     72.76 o 
 -10   6   2      254.73      155.54     64.49 o 
  -9   6   2      214.51      140.16     36.26 o 
  -8   6   2      472.69      531.48     55.82 o 
  -7   6   2       95.14       41.24     29.91 o 
  -6   6   2      707.17      743.70     58.06 o 
  -5   6   2     2423.32     2288.88     86.21 o 
  -4   6   2      806.72      843.83     55.22 o 
  -3   6   2     8903.89     9030.94    333.18 o 
  -2   6   2       75.19       74.52     30.33 o 
  -1   6   2     9375.10     9318.28    232.34 o 
   0   6   2        0.26      -24.63     16.42 o 
   1   6   2     6928.26     6878.50    139.07 o 
   2   6   2       96.03       56.66     24.17 o 
   3   6   2     7704.50     7568.17    197.21 o 
   4   6   2     1106.01      959.78     45.98 o 
   5   6   2     2081.90     1945.96     59.10 o 
   6   6   2      543.32      516.77     36.52 o 
   7   6   2      851.67      883.99     47.19 o 
   8   6   2      170.88      152.00     39.73 o 
   9   6   2      118.74       33.29     47.28 o 
  10   6   2       16.81       39.33     50.55 o 
  11   6   2      774.43      710.88     89.56 o 
  12   6   2        7.29       38.91     54.53 o 
  13   6   2      356.88      400.99     80.47 o 
 -13   7   2      208.69      246.31     71.91 o 
 -12   7   2       10.85       -1.50     64.80 o 
 -11   7   2      791.62      762.59    141.00 o 
 -10   7   2        0.15      -61.38     62.14 o 
  -9   7   2     2680.09     2712.61    104.29 o 
  -8   7   2      100.62       32.90     41.26 o 
  -7   7   2     6259.83     6626.68    200.62 o 
  -6   7   2      215.23      146.04     41.85 o 
  -5   7   2     1108.25      997.98     60.47 o 
  -4   7   2        0.08      -20.97     27.92 o 
  -3   7   2     1506.46     1390.31     78.98 o 
  -2   7   2       53.71       56.36     32.27 o 
  -1   7   2       68.75      -17.97     27.71 o 
   0   7   2       10.72      -55.07     40.10 o 
   1   7   2      220.63      141.45     28.98 o 
   2   7   2      813.36      742.97     62.30 o 
   3   7   2      926.23      804.21     45.50 o 
   4   7   2      100.00       66.74     25.72 o 
   5   7   2      937.02      876.02     47.52 o 
   6   7   2      346.09      307.48     37.96 o 
   7   7   2     3133.02     3175.72     84.90 o 
   8   7   2       58.71      -36.43     37.75 o 
   9   7   2     2665.46     2770.12    111.43 o 
  10   7   2       46.80        5.79     46.82 o 
  11   7   2      659.22     1048.79    104.10 o 
  12   7   2       11.85        7.04     60.08 o 
 -12   8   2        0.03      -45.88     71.10 o 
 -11   8   2      142.89      204.58     68.49 o 
 -10   8   2       70.09       19.88     69.74 o 
  -9   8   2       89.72      -42.15     61.11 o 
  -8   8   2      153.78      187.42     48.97 o 
  -7   8   2       39.01      -41.30     40.71 o 
  -6   8   2      129.35      144.70     48.98 o 
  -5   8   2      669.09      611.83     64.95 o 
  -4   8   2       24.43      -20.38     37.77 o 
  -3   8   2     1845.32     1867.58     85.94 o 
  -2   8   2      403.78      336.79     50.00 o 
  -1   8   2     3157.90     3083.98    108.27 o 
   0   8   2       49.02      -10.77    120.58 o 
   1   8   2     2721.11     2852.27    134.53 o 
   2   8   2       16.83      -17.46     38.72 o 
   3   8   2     2522.54     2382.12    118.69 o 
   4   8   2        2.55       -8.47     26.10 o 
   5   8   2     1543.44     1568.92     61.16 o 
   6   8   2      506.75      465.53     47.85 o 
   7   8   2       34.33      -43.89     29.26 o 
   8   8   2       11.48      -18.19     36.55 o 
   9   8   2       10.17      -33.00     42.93 o 
  10   8   2       24.42        6.36     57.68 o 
  11   8   2      346.46      418.11     84.45 o 
 -10   9   2       28.67      -51.74     53.27 o 
  -9   9   2      564.92      695.43     80.70 o 
  -8   9   2        0.10       -6.05     56.07 o 
  -7   9   2     1885.63     1967.96     99.09 o 
  -6   9   2        0.19       41.74     44.57 o 
  -5   9   2     1614.28     1717.94     91.07 o 
  -4   9   2      222.82      147.98     49.57 o 
  -3   9   2      428.16      389.11     60.67 o 
  -2   9   2        8.85        9.64     39.99 o 
  -1   9   2       74.98        5.18     65.18 o 
   0   9   2      244.64      297.79     72.81 o 
   1   9   2      158.45       98.65     61.76 o 
   2   9   2      168.59       72.59     55.88 o 
   3   9   2      121.91       72.06     59.33 o 
   4   9   2       96.64       54.93     44.21 o 
   5   9   2     1306.10     1336.79     78.30 o 
   6   9   2        0.19      -22.34     40.34 o 
   7   9   2      897.32      903.87     60.94 o 
   8   9   2        1.92      -46.47     36.29 o 
   9   9   2      947.29     1139.68     86.09 o 
  10   9   2       24.28        6.35     58.16 o 
  -9  10   2       69.99      -20.01     56.77 o 
  -8  10   2      303.92      369.13    117.32 o 
  -7  10   2      270.56      296.13     67.78 o 
  -6  10   2       65.00       88.65     54.78 o 
  -5  10   2      571.81      632.37     77.63 o 
  -4  10   2      240.07      331.24     62.34 o 
  -3  10   2      375.42      335.16     69.36 o 
  -2  10   2       36.67       38.91     49.19 o 
  -1  10   2      719.78      864.05    135.52 o 
   0  10   2        9.98      -54.20     53.81 o 
   1  10   2      832.24     1070.52    111.14 o 
   2  10   2        3.17      -94.29     73.00 o 
   3  10   2      364.11      431.65     60.14 o 
   4  10   2      183.68      155.38     50.25 o 
   5  10   2      645.08      754.43     74.35 o 
   6  10   2      121.94       86.58     51.37 o 
   7  10   2       44.68      -21.15     43.85 o 
   8  10   2      225.66      228.93     64.45 o 
  -7  11   2      206.26      222.55     64.57 o 
  -6  11   2        5.43      -41.06     50.35 o 
  -5  11   2      304.38      347.50     74.67 o 
  -4  11   2      264.37      225.20     61.29 o 
  -3  11   2      162.19      134.21     56.63 o 
  -2  11   2      329.17      476.03    156.00 o 
  -1  11   2        9.33      -36.01     61.17 o 
   0  11   2      330.56      331.58     92.77 o 
   1  11   2       14.51       15.10     91.36 o 
   2  11   2      615.39      894.31    106.14 o 
   3  11   2       97.95       98.97     74.28 o 
   4  11   2      264.89      319.55     67.66 o 
   5  11   2      316.86      365.42     66.93 o 
   6  11   2       95.89       57.51     53.90 o 
  -3  12   2      245.90      326.73     88.24 o 
  -2  12   2       37.19       24.44    112.11 o 
  -1  12   2      140.86      154.91    127.43 o 
   0  12   2        0.58      -52.47    106.13 o 
   1  12   2      121.49      101.80     88.47 o 
   2  12   2       22.09       30.88     88.24 o 
   3  12   2       47.08       -0.13     76.34 o 
 -15   0   3      334.10      486.60    112.60 o 
 -13   0   3       78.69       68.76     82.89 o 
 -11   0   3      133.22      174.35     76.59 o 
  -9   0   3     3510.37     3522.28    191.74 o 
  -7   0   3     6267.37     6614.37    274.62 o 
  -5   0   3     5594.37     5068.76    209.99 o 
  -3   0   3     3904.01     3498.11     95.60 o 
  -1   0   3    41103.93    46303.24   1209.89 o 
   1   0   3    31192.35    36950.06    656.39 o 
   3   0   3     2065.78     2145.04     54.98 o 
   5   0   3      257.13      248.06     32.69 o 
   7   0   3     4325.24     4487.47    110.62 o 
   9   0   3     4398.25     4255.54    145.10 o 
  11   0   3      158.87      153.86     50.66 o 
  13   0   3     3481.88     3826.46    160.54 o 
  15   0   3     1265.76     1406.13    155.56 o 
 -16   1   3       29.79       22.09     45.02 o 
 -15   1   3      908.85     1350.41    107.73 o 
 -14   1   3        0.23      -64.33     42.88 o 
 -13   1   3     4372.90     4535.90    185.43 o 
 -12   1   3       28.01      -14.75     56.00 o 
 -11   1   3     6086.73     6568.68    410.95 o 
 -10   1   3      131.19      -20.82     74.36 o 
  -9   1   3     6379.04     6253.11    199.83 o 
  -8   1   3      635.73      711.81     60.61 o 
  -7   1   3      178.22      110.08     35.92 o 
  -6   1   3     1071.20     1026.98     69.14 o 
  -5   1   3      913.73      916.75     30.97 o 
  -4   1   3      783.72      768.41     24.17 o 
  -3   1   3      112.66      102.44     10.41 o 
  -2   1   3    13480.40    14970.31    278.58 o 
  -1   1   3     1343.57     1319.92     35.58 o 
   0   1   3      679.36      759.22     25.45 o 
   1   1   3    17472.48    19062.72    350.07 o 
   2   1   3     2043.75     2111.69     39.95 o 
   3   1   3    26673.85    29555.31    474.83 o 
   4   1   3       23.87       15.74      8.69 o 
   5   1   3    27459.48    29478.24    426.38 o 
   6   1   3       54.24       33.61     13.07 o 
   7   1   3     7528.69     7703.40    118.87 o 
   8   1   3     1541.67     1601.34     43.28 o 
   9   1   3     2370.28     2253.21     69.90 o 
  10   1   3      229.20      177.15     34.89 o 
  11   1   3      237.69      217.87     35.89 o 
  12   1   3        2.16       11.96     34.63 o 
  13   1   3        9.54       26.44     39.93 o 
  14   1   3       16.33       -1.37     43.66 o 
  15   1   3      276.14      333.84     79.20 o 
 -15   2   3      473.88      545.25    103.21 o 
 -14   2   3      308.47      339.42     62.69 o 
 -13   2   3       17.73      -20.68     40.27 o 
 -12   2   3      936.73     1110.06     97.71 o 
 -11   2   3      285.35      214.91     66.16 o 
 -10   2   3     1009.77     1081.50     84.79 o 
  -9   2   3     2806.99     2867.69    343.17 o 
  -8   2   3      689.87      761.24     69.84 o 
  -7   2   3     7188.81     6890.58    129.49 o 
  -6   2   3       14.35      -23.05     15.37 o 
  -5   2   3    16778.81    18010.48    376.95 o 
  -4   2   3     1091.91     1112.40     33.33 o 
  -3   2   3    14275.13    14782.60    295.80 o 
  -2   2   3        0.74        0.54      7.22 o 
  -1   2   3    67034.16    75993.65   1965.99 o 
   0   2   3     1650.39     1645.52     45.50 o 
   1   2   3    16900.75    19073.99    530.71 o 
   2   2   3       68.13       40.53     13.69 o 
   3   2   3      445.66      523.73     17.88 o 
   4   2   3      949.90      858.80     26.18 o 
   5   2   3     2297.88     2157.43     51.44 o 
   6   2   3      489.88      431.74     24.22 o 
   7   2   3     4331.88     4180.38     75.64 o 
   8   2   3     1790.46     1664.96     45.02 o 
   9   2   3     2310.85     2200.51     76.50 o 
  10   2   3     3569.32     3386.60     93.49 o 
  11   2   3      747.00      809.81     76.29 o 
  12   2   3      161.97      120.69     44.35 o 
  13   2   3      876.61      929.29     76.78 o 
  14   2   3       35.20      -19.66     68.90 o 
 -15   3   3      312.90      299.62     63.79 o 
 -14   3   3        0.30      -80.65     53.77 o 
 -13   3   3     1047.24     1208.50    109.55 o 
 -12   3   3       10.56      -35.14     54.86 o 
 -11   3   3     3799.82     3848.86    200.75 o 
 -10   3   3      396.34      460.01    107.93 o 
  -9   3   3     3421.61     3574.77    376.41 o 
  -8   3   3     1547.39     1436.14    101.40 o 
  -7   3   3     1472.55     1485.84     67.81 o 
  -6   3   3     3954.70     4162.72    155.66 o 
  -5   3   3     1877.09     2056.77     48.46 o 
  -4   3   3     3935.63     4204.58     84.43 o 
  -3   3   3      211.64      205.50     18.91 o 
  -2   3   3    35943.06    39990.52   1331.63 o 
  -1   3   3       87.47       75.26     10.24 o 
   0   3   3     6376.49     6496.42    253.59 o 
   1   3   3     2546.23     2446.69     50.06 o 
   2   3   3     5806.50     5748.83    121.64 o 
   3   3   3    11725.69    11642.01    202.79 o 
   4   3   3      273.32      276.42     18.79 o 
   5   3   3    13568.53    14110.73    196.71 o 
   6   3   3      194.57      170.14     19.55 o 
   7   3   3     5536.28     5797.20     98.09 o 
   8   3   3     2250.11     2222.55     53.95 o 
   9   3   3      145.28      149.37     31.05 o 
  10   3   3       47.97        4.66     31.85 o 
  11   3   3      118.53       46.24     39.11 o 
  12   3   3      692.44      896.31     90.69 o 
  13   3   3       75.01       65.56     57.84 o 
  14   3   3      494.03      610.62     92.28 o 
 -15   4   3       87.23      -11.18     58.23 o 
 -14   4   3      434.68      428.24     83.01 o 
 -13   4   3       28.71      -54.28     50.80 o 
 -12   4   3     2000.96     2215.69    266.31 o 
 -11   4   3      217.05       97.50     56.48 o 
 -10   4   3     2201.51     2195.93    147.58 o 
  -9   4   3     1863.82     1791.17    159.25 o 
  -8   4   3     3840.49     3944.95    165.12 o 
  -7   4   3     2275.96     2461.22    126.18 o 
  -6   4   3      114.72       74.81     36.01 o 
  -5   4   3     1058.17      865.20     62.98 o 
  -4   4   3        9.36      -30.34     20.22 o 
  -3   4   3     9197.97     9366.43    198.15 o 
  -2   4   3     5981.86     6098.28    138.11 o 
  -1   4   3     2392.32     2212.43     58.49 o 
   0   4   3      112.83       86.02     12.44 o 
   1   4   3     2808.30     2753.22     58.01 o 
   2   4   3    16159.77    16298.08    269.52 o 
   3   4   3      186.76      104.76     17.68 o 
   4   4   3     7829.63     7484.53    124.54 o 
   5   4   3     1304.42     1306.60     36.88 o 
   6   4   3     6596.44     6616.41    117.95 o 
   7   4   3     2475.07     2455.91     57.11 o 
   8   4   3     1638.83     1625.16     52.46 o 
   9   4   3      899.09      974.11     85.55 o 
  10   4   3       97.59       62.31     43.57 o 
  11   4   3     1424.73     1296.69    108.52 o 
  12   4   3       50.35       19.64     54.97 o 
  13   4   3      639.95      829.61    133.73 o 
  14   4   3        5.44      -18.51     50.56 o 
 -14   5   3        7.53      -38.89     78.00 o 
 -13   5   3      175.77      148.27     73.61 o 
 -12   5   3       20.77      -39.53     52.67 o 
 -11   5   3      635.97      642.44     88.65 o 
 -10   5   3       87.87      100.39     54.68 o 
  -9   5   3      459.04      489.76     72.03 o 
  -8   5   3     1133.01     1087.05     65.15 o 
  -7   5   3      213.21      172.50     37.14 o 
  -6   5   3     3247.25     3273.20    154.25 o 
  -5   5   3       34.99        0.88     29.70 o 
  -4   5   3     6769.97     6527.81    155.86 o 
  -3   5   3     1072.26     1062.78     52.06 o 
  -2   5   3    14418.48    14703.27    298.69 o 
  -1   5   3      476.49      495.74     27.04 o 
   0   5   3     3502.92     3553.31     88.23 o 
   1   5   3     3050.69     2814.10     63.30 o 
   2   5   3      497.02      503.48     30.82 o 
   3   5   3     9611.96     9705.02    161.35 o 
   4   5   3      565.69      573.94     40.39 o 
   5   5   3       48.42       35.49     18.08 o 
   6   5   3      498.85      509.60     35.31 o 
   7   5   3     2495.76     2599.08    117.11 o 
   8   5   3      434.69      345.60     40.47 o 
   9   5   3      204.08      150.61     43.43 o 
  10   5   3     1040.76     1047.31     90.08 o 
  11   5   3      136.78       71.75     52.77 o 
  12   5   3     1939.92     1899.01    117.64 o 
  13   5   3       53.14      -46.37     52.74 o 
 -14   6   3      544.61      718.16    154.80 o 
 -13   6   3       70.35      -31.50     84.95 o 
 -12   6   3     1782.80     1714.60    116.03 o 
 -11   6   3       65.74      -40.83     48.69 o 
 -10   6   3     1528.63     1612.61    107.29 o 
  -9   6   3      309.21      266.23    107.60 o 
  -8   6   3     1256.55     1152.61     67.13 o 
  -7   6   3     1500.27     1521.31     62.15 o 
  -6   6   3      117.44       12.91     31.86 o 
  -5   6   3       63.46       26.16     29.28 o 
  -4   6   3      190.27      227.12     86.28 o 
  -3   6   3       89.64       57.52     32.70 o 
  -2   6   3      487.44      380.40     43.33 o 
  -1   6   3      741.68      760.71     38.12 o 
   0   6   3     8057.11     7785.00    149.15 o 
   1   6   3     2180.97     1999.78     69.10 o 
   2   6   3     3699.96     3298.99     97.97 o 
   3   6   3      147.43      152.92     26.16 o 
   4   6   3     4722.38     4740.57     99.35 o 
   5   6   3      614.50      573.99     39.02 o 
   6   6   3     6941.92     6916.24    151.31 o 
   7   6   3      138.84       91.80     31.85 o 
   8   6   3      820.63      910.38     66.79 o 
   9   6   3      306.94      255.74     48.91 o 
  10   6   3      740.01      843.98     90.67 o 
  11   6   3      258.44      238.88     63.48 o 
  12   6   3       16.57       -5.31     56.19 o 
  13   6   3       40.47        4.13     59.27 o 
 -13   7   3       12.58      -52.69     78.65 o 
 -12   7   3       26.85      -55.08     70.07 o 
 -11   7   3        0.07      -13.04     71.37 o 
 -10   7   3      150.31      110.76     57.71 o 
  -9   7   3       31.45       64.32     61.81 o 
  -8   7   3     1041.40     1087.52     74.83 o 
  -7   7   3        0.74      -45.70     38.24 o 
  -6   7   3     2590.13     2807.95    102.33 o 
  -5   7   3       22.50      -41.58     27.72 o 
  -4   7   3     4240.91     4399.90    131.48 o 
  -3   7   3       39.57       34.57     46.33 o 
  -2   7   3     5039.49     4665.45    133.60 o 
  -1   7   3     1032.07      972.03     58.74 o 
   0   7   3     3567.00     3555.82    131.78 o 
   1   7   3       24.05       61.64     33.21 o 
   2   7   3      750.57      720.41     40.34 o 
   3   7   3      170.77      151.46     28.60 o 
   4   7   3      116.76       64.89     28.08 o 
   5   7   3       94.95       75.99     28.25 o 
   6   7   3     1204.88     1108.39     51.03 o 
   7   7   3       10.94      -27.22     30.54 o 
   8   7   3      271.58      184.93     45.80 o 
   9   7   3       68.69        1.96     42.72 o 
  10   7   3     1519.62     1505.77    104.92 o 
  11   7   3       30.63      -34.20     46.47 o 
  12   7   3      890.61      936.34    105.75 o 
 -12   8   3      339.01      202.60    106.35 o 
 -11   8   3       15.53     -105.37     81.58 o 
 -10   8   3      589.82      753.80    141.98 o 
  -9   8   3        6.87      -37.69     47.30 o 
  -8   8   3     1378.61     1375.05     78.63 o 
  -7   8   3      253.43      248.48     51.89 o 
  -6   8   3       65.37       32.54     43.83 o 
  -5   8   3      296.29      352.49     55.94 o 
  -4   8   3       11.60      -48.51     37.11 o 
  -3   8   3      272.04      208.25     46.77 o 
  -2   8   3      237.18      131.09     43.20 o 
  -1   8   3      103.41       90.56     88.68 o 
   0   8   3     4293.78     4401.34    171.11 o 
   1   8   3       26.83       51.38     62.25 o 
   2   8   3     1938.32     2006.97     76.90 o 
   3   8   3        2.71      -26.45     28.91 o 
   4   8   3     2668.86     2746.00     78.54 o 
   5   8   3       58.94        5.73     30.96 o 
   6   8   3     2140.25     2114.19     72.02 o 
   7   8   3      235.25      101.90     38.69 o 
   8   8   3      491.20      522.16     64.54 o 
   9   8   3      102.81       20.19     47.70 o 
  10   8   3      338.84      330.26     72.08 o 
  11   8   3       29.96       10.29     57.03 o 
 -11   9   3       89.02      -27.92     93.53 o 
 -10   9   3      157.50      152.74    100.70 o 
  -9   9   3        0.35      -65.67     54.23 o 
  -8   9   3      975.36     1103.92     79.24 o 
  -7   9   3       11.74       38.63     54.71 o 
  -6   9   3     1363.96     1475.57    105.02 o 
  -5   9   3      134.39       23.16     44.52 o 
  -4   9   3     1457.26     1474.84    106.50 o 
  -3   9   3        2.37      -12.30     38.04 o 
  -2   9   3     1070.34     1119.27     74.11 o 
  -1   9   3      114.93      125.03     62.61 o 
   0   9   3     1178.64     1056.44    125.14 o 
   1   9   3      284.73      425.19    164.69 o 
   2   9   3      388.50      311.67     60.58 o 
   3   9   3      175.93      165.58     42.35 o 
   4   9   3       42.27      -53.62     35.75 o 
   5   9   3      173.87      200.11     49.80 o 
   6   9   3      269.12      253.49     50.67 o 
   7   9   3      113.04       73.66     36.68 o 
   8   9   3      466.25      479.34     67.25 o 
   9   9   3       23.90       18.19     49.01 o 
  10   9   3      463.74      547.20     87.12 o 
  -9  10   3      123.80      120.04    100.92 o 
  -8  10   3      230.92      125.70     70.31 o 
  -7  10   3       46.62       28.17     62.06 o 
  -6  10   3      269.08      227.80     71.32 o 
  -5  10   3      754.77      813.57     78.51 o 
  -4  10   3        8.53      -68.18     45.45 o 
  -3  10   3       66.82        3.58     46.45 o 
  -2  10   3       39.93      -43.06     40.91 o 
  -1  10   3      248.76      232.25    112.76 o 
   0  10   3      758.69      801.16    148.61 o 
   1  10   3      374.86      389.93     78.80 o 
   2  10   3      602.48      753.66     84.08 o 
   3  10   3       20.03      -18.89     52.75 o 
   4  10   3     1111.73     1400.96    100.47 o 
   5  10   3      141.21      150.34     52.44 o 
   6  10   3      379.43      457.17     60.24 o 
   7  10   3       12.70      -63.14     42.09 o 
   8  10   3      124.81      155.54     81.04 o 
  -7  11   3      143.36      220.00     76.26 o 
  -6  11   3      336.09      527.13     71.87 o 
  -5  11   3       21.24      -45.33     64.61 o 
  -4  11   3      337.01      351.92     82.25 o 
  -3  11   3       30.23       37.07     61.70 o 
  -2  11   3      459.27      480.37    135.36 o 
  -1  11   3      151.04      112.48     65.52 o 
   0  11   3      165.00      174.50     69.66 o 
   1  11   3      295.35      422.36     80.62 o 
   2  11   3        1.17      -11.81     66.05 o 
   3  11   3      465.01      689.27     92.81 o 
   4  11   3      100.85      -91.69     61.12 o 
   5  11   3      131.65      103.96     56.95 o 
   6  11   3       29.13      -57.98     50.33 o 
  -3  12   3      405.75      671.29    109.22 o 
  -2  12   3        0.34     -106.73     73.60 o 
  -1  12   3      186.37      200.64     86.78 o 
   0  12   3       55.43      100.24     84.25 o 
   1  12   3      150.32      162.40     85.98 o 
   2  12   3      164.53      178.00     90.95 o 
 -16   0   4     1245.64     1462.15    115.87 o 
 -14   0   4     2553.89     2995.41    219.33 o 
 -12   0   4     2093.32     2226.62    169.79 o 
 -10   0   4      851.13      929.02    108.85 o 
  -8   0   4       32.83      -30.63     44.65 o 
  -6   0   4     6671.80     6783.82    175.12 o 
  -4   0   4     9498.06     9682.13    320.79 o 
  -2   0   4    28505.66    28929.23    646.78 o 
   0   0   4    87023.60   108608.27   3353.57 o 
   2   0   4    13503.96    14402.04    270.01 o 
   4   0   4    16936.36    17643.33    332.59 o 
   6   0   4      826.56      779.84     45.31 o 
   8   0   4       17.46      -33.67     24.17 o 
  10   0   4      252.25      271.22     50.50 o 
  12   0   4     2092.87     1898.99    155.89 o 
  14   0   4      657.87      598.13    126.99 o 
 -16   1   4       12.06      -40.76     42.27 o 
 -15   1   4       28.10       35.00     52.28 o 
 -14   1   4      177.46      256.84     74.25 o 
 -13   1   4      196.70      194.17     69.81 o 
 -12   1   4     2136.32     2340.91    153.82 o 
 -11   1   4       53.30      -33.79     45.90 o 
 -10   1   4     4954.56     4971.18    370.81 o 
  -9   1   4      279.95      241.91     52.14 o 
  -8   1   4     4069.24     3953.54    154.64 o 
  -7   1   4     2534.58     2653.33    115.14 o 
  -6   1   4    17819.93    18286.49    301.21 o 
  -5   1   4      693.49      669.88     25.35 o 
  -4   1   4     6973.71     6884.27    163.63 o 
  -3   1   4     3992.19     4040.86     78.22 o 
  -2   1   4     2801.07     2794.42    123.64 o 
  -1   1   4     5653.55     5964.97    122.26 o 
   0   1   4     3844.19     4411.73     81.20 o 
   1   1   4     1066.64     1113.08     28.14 o 
   2   1   4     2555.92     2591.83     44.20 o 
   3   1   4     1603.49     1749.31     35.04 o 
   4   1   4     9785.54    10051.69    155.16 o 
   5   1   4       10.92       48.42     13.60 o 
   6   1   4     9404.26     9367.26    138.76 o 
   7   1   4      170.38      153.47     19.63 o 
   8   1   4     8891.36     9274.90    153.08 o 
   9   1   4       12.91      -20.57     23.02 o 
  10   1   4     3163.54     3312.67     92.03 o 
  11   1   4        1.46      -39.87     29.39 o 
  12   1   4     1228.74     1219.99     71.75 o 
  13   1   4      323.88      306.72     55.25 o 
  14   1   4      197.88      161.04     65.96 o 
 -15   2   4       82.73       76.86     67.05 o 
 -14   2   4      575.48      634.77     91.49 o 
 -13   2   4       47.25       48.98     62.39 o 
 -12   2   4     2629.96     2568.51    131.72 o 
 -11   2   4      318.96      228.60     60.02 o 
 -10   2   4     1320.56     1278.90    106.30 o 
  -9   2   4      182.24      198.24     57.25 o 
  -8   2   4      271.96      229.09     30.35 o 
  -7   2   4     1805.53     1662.95     63.72 o 
  -6   2   4     3424.83     3505.18     76.99 o 
  -5   2   4    12969.41    14272.49    241.57 o 
  -4   2   4     4545.60     4571.11     91.08 o 
  -3   2   4     1736.33     1870.33     52.74 o 
  -2   2   4     4637.31     4832.24    142.47 o 
  -1   2   4      709.92      698.57     32.15 o 
   0   2   4     4724.95     4764.24    107.28 o 
   1   2   4     1607.30     1705.90     43.48 o 
   2   2   4    18118.25    19383.56    321.37 o 
   3   2   4    10042.69    10616.98    147.15 o 
   4   2   4     9890.63    10312.44    159.04 o 
   5   2   4     1462.85     1485.36     39.30 o 
   6   2   4     2198.21     2273.77     49.20 o 
   7   2   4     1438.57     1468.37     41.48 o 
   8   2   4        1.72      -24.04     16.03 o 
   9   2   4     1533.00     1568.53     59.27 o 
  10   2   4       81.74       35.94     31.69 o 
  11   2   4       96.45       47.88     35.16 o 
  12   2   4      749.46      831.42     79.33 o 
  13   2   4       32.43      -22.76     40.61 o 
  14   2   4     1050.27     1215.49     82.61 o 
 -15   3   4      318.46      403.11    137.47 o 
 -14   3   4      133.49       13.84     77.89 o 
 -13   3   4      468.80      548.35     91.96 o 
 -12   3   4     1244.63     1208.81    111.18 o 
 -11   3   4      651.98      880.79    316.39 o 
 -10   3   4     2975.75     3167.09    141.26 o 
  -9   3   4      336.84      377.79     61.92 o 
  -8   3   4     5446.29     5054.47    326.11 o 
  -7   3   4      518.15      461.06     41.48 o 
  -6   3   4     4073.35     4019.96    254.78 o 
  -5   3   4     1122.31     1142.42     67.04 o 
  -4   3   4     6706.30     6613.74    191.48 o 
  -3   3   4     8702.62     9828.43    365.74 o 
  -2   3   4     6634.50     6936.05    198.71 o 
  -1   3   4      946.11      850.23     27.89 o 
   0   3   4     7135.36     7905.60    289.78 o 
   1   3   4     3534.02     3661.48     85.70 o 
   2   3   4     3083.22     3022.02     69.87 o 
   3   3   4      941.94      886.24     30.51 o 
   4   3   4    10405.87    10771.24    153.85 o 
   5   3   4      744.61      675.49     30.26 o 
   6   3   4     5565.07     5300.55     89.98 o 
   7   3   4       65.02       13.22     16.78 o 
   8   3   4     3717.91     3724.70     83.48 o 
   9   3   4       14.06      -36.46     24.88 o 
  10   3   4     1303.14     1216.91     65.74 o 
  11   3   4      797.80      809.19     67.42 o 
  12   3   4     1500.49     1282.99     94.09 o 
  13   3   4      314.17      298.67     73.39 o 
  14   3   4      197.82      183.02     68.99 o 
 -15   4   4      136.56      127.30     74.66 o 
 -14   4   4      247.72      152.03     94.78 o 
 -13   4   4      406.93      350.58     78.24 o 
 -12   4   4      869.00      999.45    248.44 o 
 -11   4   4      845.98      955.91    102.85 o 
 -10   4   4      167.09      113.54     52.33 o 
  -9   4   4     1185.08     1131.44     89.33 o 
  -8   4   4        0.08      -37.85     39.27 o 
  -7   4   4     1733.94     1724.93     64.44 o 
  -6   4   4       59.62       21.67     17.86 o 
  -5   4   4     5471.83     5934.74    271.43 o 
  -4   4   4    10021.10    11099.43    359.24 o 
  -3   4   4     5011.85     5062.93    255.42 o 
  -2   4   4     8521.15     8429.92    153.25 o 
  -1   4   4      100.63       75.40     12.91 o 
   0   4   4     3096.36     2816.53     67.39 o 
   1   4   4      898.77      835.90     30.22 o 
   2   4   4     9661.56    10140.01    184.00 o 
   3   4   4     1647.59     1427.95     48.46 o 
   4   4   4     1792.85     1778.73     43.71 o 
   5   4   4     3214.38     3145.38     82.90 o 
   6   4   4     1906.94     1777.02     46.41 o 
   7   4   4     1790.51     1761.54     54.06 o 
   8   4   4      124.17      102.43     26.46 o 
   9   4   4     2376.77     2369.09    114.15 o 
  10   4   4      389.92      325.27     58.71 o 
  11   4   4     2000.50     2054.08    115.13 o 
  12   4   4      317.93      246.66     66.23 o 
  13   4   4      487.30      430.51     78.88 o 
  14   4   4      117.97       90.16     63.34 o 
 -14   5   4       10.15      -72.52     56.95 o 
 -13   5   4      361.13      419.75    153.66 o 
 -12   5   4      109.28      263.69     77.35 o 
 -11   5   4      647.24      803.95     94.67 o 
 -10   5   4     2002.20     1971.42    118.60 o 
  -9   5   4      216.89      152.10     60.73 o 
  -8   5   4     2716.41     2467.23    159.46 o 
  -7   5   4       86.54       31.41     22.03 o 
  -6   5   4      540.45      586.10     75.51 o 
  -5   5   4     1127.78      952.16     53.25 o 
  -4   5   4     2278.79     2072.81    115.90 o 
  -3   5   4    11799.36    11613.15    260.71 o 
  -2   5   4      113.51      126.46     23.87 o 
  -1   5   4     8168.81     7961.05    131.00 o 
   0   5   4      202.40      164.40     18.66 o 
   1   5   4     6682.26     6742.42    118.74 o 
   2   5   4       12.67       -2.87     16.42 o 
   3   5   4     9549.85     9101.66    154.38 o 
   4   5   4      332.57      369.86     34.48 o 
   5   5   4     2115.14     2053.68     66.35 o 
   6   5   4     1160.06     1128.13     52.28 o 
   7   5   4      567.89      557.23     46.00 o 
   8   5   4      306.72      339.36     41.18 o 
   9   5   4       58.90       10.96     36.13 o 
  10   5   4     1120.19     1155.20    102.63 o 
  11   5   4      557.20      490.32     77.39 o 
  12   5   4      123.13      195.63     87.88 o 
  13   5   4      544.89      524.37     86.26 o 
 -14   6   4       63.83       86.04     92.77 o 
 -13   6   4      592.23      781.63    106.44 o 
 -12   6   4      172.40      138.70     66.87 o 
 -11   6   4      917.52     1076.39    107.62 o 
 -10   6   4       38.56        5.69     78.87 o 
  -9   6   4     3109.69     3126.49    144.15 o 
  -8   6   4        0.01      -42.22     28.14 o 
  -7   6   4     3631.10     4107.95    232.78 o 
  -6   6   4       21.03      -35.13     23.42 o 
  -5   6   4     3824.52     3826.27    172.33 o 
  -4   6   4        3.22      -33.92     22.61 o 
  -3   6   4     4426.89     4551.64    228.78 o 
  -2   6   4      765.73      789.36     43.72 o 
  -1   6   4      227.18      237.96     33.81 o 
   0   6   4     1628.15     1453.98     44.52 o 
   1   6   4     1094.66     1069.41     44.86 o 
   2   6   4     2990.78     2942.24     71.63 o 
   3   6   4     2805.67     2588.11     67.70 o 
   4   6   4      136.45       98.04     24.49 o 
   5   6   4     2216.42     2074.38     83.20 o 
   6   6   4       26.63       -2.31     26.86 o 
   7   6   4     1933.12     1984.50    117.44 o 
   8   6   4       78.17        7.66     37.09 o 
   9   6   4     1763.78     1805.63     93.52 o 
  10   6   4        3.20      -63.88     43.49 o 
  11   6   4     1124.19     1269.61     99.65 o 
  12   6   4        0.98      -72.75     54.84 o 
 -13   7   4      538.03      612.79    146.11 o 
 -12   7   4        9.90     -103.42     78.21 o 
 -11   7   4      156.67       90.22     65.61 o 
 -10   7   4      126.01       96.10     57.94 o 
  -9   7   4       58.79       78.72     52.45 o 
  -8   7   4       62.56        6.83     38.65 o 
  -7   7   4       16.74      -43.31     28.87 o 
  -6   7   4       18.63       -5.88     28.02 o 
  -5   7   4      854.41      907.05     56.02 o 
  -4   7   4      128.13      157.64     37.89 o 
  -3   7   4     4553.16     4518.97    167.43 o 
  -2   7   4      937.05      995.53     76.30 o 
  -1   7   4     7282.88     7300.29    153.99 o 
   0   7   4       18.66      -28.22     30.91 o 
   1   7   4     4647.06     4641.20    108.18 o 
   2   7   4       32.28       36.42     23.34 o 
   3   7   4     2973.09     2937.94     76.83 o 
   4   7   4      225.71      165.50     30.11 o 
   5   7   4      882.90      959.76     51.04 o 
   6   7   4       22.92        4.54     31.24 o 
   7   7   4      623.96      533.00     51.21 o 
   8   7   4       67.00       -9.69     40.34 o 
   9   7   4        6.67      -42.79     38.25 o 
  10   7   4       39.97      110.53     61.11 o 
  11   7   4      112.29       82.91     61.49 o 
  12   7   4        1.32       29.27     63.25 o 
 -12   8   4        4.07       -6.74     92.45 o 
 -11   8   4      369.72      316.88    108.20 o 
 -10   8   4       17.52      -76.98     51.32 o 
  -9   8   4     1628.58     1687.36    253.55 o 
  -8   8   4       45.16        6.55     42.97 o 
  -7   8   4     1702.02     1992.11    195.10 o 
  -6   8   4        8.56      -44.49     29.66 o 
  -5   8   4     2772.28     2932.59    218.04 o 
  -4   8   4      136.55       77.56     33.45 o 
  -3   8   4     1496.21     1446.92     63.52 o 
  -2   8   4      180.22      141.54     36.83 o 
  -1   8   4       50.69      -22.52     29.40 o 
   0   8   4      326.55      416.80     57.63 o 
   1   8   4      375.38      326.29     56.18 o 
   2   8   4      155.18      182.71     45.94 o 
   3   8   4      230.09      221.77     41.02 o 
   4   8   4        3.77      -38.89     25.92 o 
   5   8   4     1853.54     1835.46     66.88 o 
   6   8   4       35.87       -5.79     33.92 o 
   7   8   4     1194.57     1225.48     64.98 o 
   8   8   4        7.45      -61.20     40.80 o 
   9   8   4     1119.43     1230.05     84.27 o 
  10   8   4       51.02       44.87     62.77 o 
  11   8   4      864.86      869.99    139.86 o 
 -11   9   4      121.39       70.94     96.68 o 
 -10   9   4       33.54       13.25     81.47 o 
  -9   9   4       19.06       -4.59     51.27 o 
  -8   9   4      416.65      519.39     83.35 o 
  -7   9   4       29.87      -26.68     38.90 o 
  -6   9   4      308.46      387.65     56.57 o 
  -5   9   4      600.48      798.63     85.10 o 
  -4   9   4      103.99       39.73     41.96 o 
  -3   9   4      626.76      720.78     80.11 o 
  -2   9   4       29.02      -42.66     32.74 o 
  -1   9   4     2924.82     3248.00    167.69 o 
   0   9   4        0.31       10.01     87.21 o 
   1   9   4     1927.38     2223.39    136.13 o 
   2   9   4       66.45      108.80     46.39 o 
   3   9   4     1227.55     1255.50     71.05 o 
   4   9   4       21.26      -37.52     36.74 o 
   5   9   4      435.89      329.82     54.30 o 
   6   9   4       22.64       -3.07     46.40 o 
   7   9   4        4.35      -50.82     33.88 o 
   8   9   4      164.82      143.23     55.68 o 
   9   9   4        1.94      -53.98     48.85 o 
  -9  10   4      288.48      356.75    116.45 o 
  -8  10   4       70.97       38.31     63.30 o 
  -7  10   4      766.38     1130.46    153.00 o 
  -6  10   4       92.38       63.86     47.85 o 
  -5  10   4      541.89      604.49    112.53 o 
  -4  10   4      131.53      150.57     50.84 o 
  -3  10   4      255.15      275.75     55.35 o 
  -2  10   4      129.62      131.94     43.62 o 
  -1  10   4       72.56      -57.48     55.05 o 
   0  10   4      402.20      399.79     72.30 o 
   1  10   4       13.81      -46.63     51.31 o 
   2  10   4      599.14      740.19     82.79 o 
   3  10   4      172.47       67.70     67.63 o 
   4  10   4      128.74      104.15     48.56 o 
   5  10   4      359.86      455.13     61.64 o 
   6  10   4      136.25       49.70     52.70 o 
   7  10   4      231.47      188.29     61.77 o 
   8  10   4       18.18      -52.33     68.45 o 
  -7  11   4       15.19      -61.86     80.60 o 
  -6  11   4      189.51      263.28     60.67 o 
  -5  11   4       11.91      -38.02     59.80 o 
  -4  11   4      397.01      462.58     67.38 o 
  -3  11   4      308.17      387.81     65.23 o 
  -2  11   4       11.40      -86.63     57.75 o 
  -1  11   4      610.03      968.84    151.90 o 
   0  11   4        2.26      -76.61     58.73 o 
   1  11   4      347.78      563.42     85.95 o 
   2  11   4       50.64        4.60     71.68 o 
   3  11   4      199.36      277.36     73.14 o 
   4  11   4       64.90       15.25     65.26 o 
   5  11   4       50.37        4.55     51.76 o 
  -2  12   4      192.42      348.31     93.16 o 
  -1  12   4        0.03     -102.59     68.39 o 
   0  12   4      429.41      699.59    104.87 o 
   1  12   4        2.54      -96.31     76.51 o 
 -15   0   5     1503.96     1570.60    172.07 o 
 -13   0   5     3065.97     3556.71    232.91 o 
 -11   0   5     4544.50     5157.29    266.69 o 
  -9   0   5     6932.11     7103.54    312.64 o 
  -7   0   5     2030.55     1515.06    147.25 o 
  -5   0   5       52.58       -5.59     18.60 o 
  -3   0   5        5.12       -4.35     33.40 o 
  -1   0   5     5963.00     5833.63    219.22 o 
   1   0   5    19283.76    22154.92    500.09 o 
   3   0   5    12872.88    14089.95    270.52 o 
   5   0   5    20578.33    21912.23    413.92 o 
   7   0   5    13296.10    13701.67    278.29 o 
   9   0   5     6054.75     5986.99    324.27 o 
  11   0   5      838.59      894.04    116.56 o 
  13   0   5      216.70      251.81     94.18 o 
 -16   1   5       19.69        5.80     69.00 o 
 -15   1   5      226.29      381.61     87.61 o 
 -14   1   5      226.20      302.19     78.83 o 
 -13   1   5      202.63      269.73     71.03 o 
 -12   1   5      373.26      621.62     84.37 o 
 -11   1   5       15.62      -13.97     57.19 o 
 -10   1   5        1.58      -22.80     65.99 o 
  -9   1   5     1343.08     1266.29     83.12 o 
  -8   1   5       42.05      -51.89     34.59 o 
  -7   1   5    13966.52    14338.02    245.09 o 
  -6   1   5     2516.82     2451.54     93.48 o 
  -5   1   5    16951.50    17402.21    647.76 o 
  -4   1   5      812.79      673.72     28.81 o 
  -3   1   5    17415.87    17815.82    292.26 o 
  -2   1   5       11.78       22.70     12.14 o 
  -1   1   5    18484.26    20853.09    490.17 o 
   0   1   5      118.29      137.14     16.66 o 
   1   1   5     7584.24     8633.06    150.37 o 
   2   1   5     2151.07     2418.68     50.48 o 
   3   1   5     1293.68     1198.51     29.05 o 
   4   1   5     1797.39     1967.11     42.23 o 
   5   1   5     1576.06     1631.72     39.70 o 
   6   1   5        8.06       10.30     14.21 o 
   7   1   5     4897.36     4946.39     88.15 o 
   8   1   5     1512.54     1406.58     43.15 o 
   9   1   5     3767.74     3655.71     94.56 o 
  10   1   5      320.74      245.64     42.05 o 
  11   1   5     2050.50     1967.69     85.38 o 
  12   1   5      109.13       68.68     61.69 o 
  13   1   5     1128.14     1154.77    100.04 o 
  14   1   5        1.86      -38.32     65.29 o 
 -15   2   5      797.52      917.85    107.56 o 
 -14   2   5        1.64      -79.81     53.20 o 
 -13   2   5     1698.66     1838.89    120.55 o 
 -12   2   5       27.95      -41.04     57.13 o 
 -11   2   5     3188.00     3225.24    198.20 o 
 -10   2   5        7.50      -39.80     41.13 o 
  -9   2   5     5691.73     5985.89    485.64 o 
  -8   2   5     1159.37     1022.68     49.43 o 
  -7   2   5     6243.45     6485.97    126.18 o 
  -6   2   5     6646.51     6932.15    159.31 o 
  -5   2   5      556.03      536.23     28.51 o 
  -4   2   5     5305.32     5476.34    222.24 o 
  -3   2   5     7191.46     7272.83    240.18 o 
  -2   2   5     5296.72     5729.72    123.88 o 
  -1   2   5     1266.84     1187.14     38.64 o 
   0   2   5      781.56      779.48     24.66 o 
   1   2   5     8691.08     9388.88    294.67 o 
   2   2   5      684.53      669.76     25.31 o 
   3   2   5     9121.14     9359.74    133.71 o 
   4   2   5     1413.23     1514.36     35.94 o 
   5   2   5    19104.90    21028.36    338.10 o 
   6   2   5        5.50      -18.96     12.64 o 
   7   2   5     7537.75     7734.80    123.29 o 
   8   2   5     1672.00     1656.06     47.20 o 
   9   2   5     1466.74     1394.29     67.35 o 
  10   2   5      251.92      197.12     40.45 o 
  11   2   5       55.75       16.79     35.10 o 
  12   2   5      310.35      301.99     52.30 o 
  13   2   5       45.29      -25.40     40.36 o 
  14   2   5      484.99      553.48    119.06 o 
 -15   3   5      176.84      155.89     79.35 o 
 -14   3   5      195.46      188.03     71.73 o 
 -13   3   5        6.59      -70.86     47.24 o 
 -12   3   5     1634.15     1775.73    117.29 o 
 -11   3   5       55.18       23.08     48.48 o 
 -10   3   5      956.29     1033.31    143.83 o 
  -9   3   5     1631.34     1436.55     92.68 o 
  -8   3   5      267.58      194.14     46.34 o 
  -7   3   5     7840.44     7978.72    339.59 o 
  -6   3   5      988.72      897.96     46.07 o 
  -5   3   5    11706.06    12721.48    499.66 o 
  -4   3   5       36.84        8.77     16.29 o 
  -3   3   5    11588.75    11624.72    248.96 o 
  -2   3   5     1736.09     1787.68     55.23 o 
  -1   3   5     7707.14     8038.56    160.43 o 
   0   3   5      138.34      159.21     15.27 o 
   1   3   5     3496.04     3405.68    127.86 o 
   2   3   5     8329.67     8312.37    154.03 o 
   3   3   5      508.35      476.04     23.20 o 
   4   3   5     5384.23     5464.16     88.57 o 
   5   3   5      171.32      133.25     16.42 o 
   6   3   5     1723.78     1609.79     42.29 o 
   7   3   5      716.48      723.60     41.01 o 
   8   3   5     3689.53     3578.56     83.37 o 
   9   3   5     1082.14      966.32     58.81 o 
  10   3   5      113.63       80.40     37.28 o 
  11   3   5     2269.02     1986.91     88.24 o 
  12   3   5        9.59       14.02     48.07 o 
  13   3   5      865.03      964.63    100.12 o 
  14   3   5       72.07       -5.73     54.99 o 
 -15   4   5       92.38       50.08     69.93 o 
 -14   4   5       71.75      -37.34     60.94 o 
 -13   4   5      330.40      385.13    102.11 o 
 -12   4   5        9.31      -50.78     51.17 o 
 -11   4   5     2208.88     2175.53    309.93 o 
 -10   4   5      531.48      615.64     80.52 o 
  -9   4   5     1880.32     2032.57    110.49 o 
  -8   4   5     1861.03     1764.18    162.90 o 
  -7   4   5      746.47      657.26     39.31 o 
  -6   4   5     5214.12     5607.45    248.35 o 
  -5   4   5       68.22        7.16     21.32 o 
  -4   4   5     8783.22     8664.78    449.46 o 
  -3   4   5       63.81       -4.11     17.99 o 
  -2   4   5    16163.98    16576.41   1014.53 o 
  -1   4   5      773.29      677.59     29.90 o 
   0   4   5     6993.58     6997.68    130.06 o 
   1   4   5     3936.28     3885.87     99.90 o 
   2   4   5     1927.41     2034.40     59.16 o 
   3   4   5     1644.47     1429.77     51.12 o 
   4   4   5     2270.03     2165.30     48.82 o 
   5   4   5     2601.78     2459.73     62.12 o 
   6   4   5       72.23       20.44     19.73 o 
   7   4   5     4680.95     4708.23     99.18 o 
   8   4   5     1248.13     1209.11     50.05 o 
   9   4   5       62.87       33.16     32.14 o 
  10   4   5      199.23      112.97     52.23 o 
  11   4   5       27.92      -64.59     43.06 o 
  12   4   5      899.58      995.27    103.82 o 
  13   4   5        7.60       -9.08     52.81 o 
 -14   5   5      568.76      722.61    131.88 o 
 -13   5   5       27.33      -48.28     74.52 o 
 -12   5   5     2044.98     1922.74    222.86 o 
 -11   5   5      174.87      133.21     64.63 o 
 -10   5   5     1936.16     1952.56    171.53 o 
  -9   5   5       26.77      -19.16     39.85 o 
  -8   5   5     3717.80     3672.28    240.27 o 
  -7   5   5      502.72      545.09     43.97 o 
  -6   5   5     1461.58     1551.74    141.01 o 
  -5   5   5     3569.64     3666.39    199.65 o 
  -4   5   5     1131.19     1065.67     86.82 o 
  -3   5   5     1281.89     1184.46     47.94 o 
  -2   5   5     2395.65     2183.95     62.75 o 
  -1   5   5        9.23      -19.14     13.50 o 
   0   5   5     1036.42      972.45     36.68 o 
   1   5   5     3945.73     3914.86     89.24 o 
   2   5   5     6607.71     6388.92    132.34 o 
   3   5   5       78.98       38.98     24.52 o 
   4   5   5     5326.22     5066.29    116.04 o 
   5   5   5       12.48        0.80     23.27 o 
   6   5   5     5416.93     5652.55    186.01 o 
   7   5   5       78.93       49.08     29.29 o 
   8   5   5     2693.38     2592.35     84.03 o 
   9   5   5     2199.57     2149.74     91.47 o 
  10   5   5       83.33       84.42     52.42 o 
  11   5   5      500.35      519.40     80.07 o 
  12   5   5       32.62       -8.55     58.85 o 
  13   5   5      193.03      169.22     64.56 o 
 -14   6   5       38.52       44.09     68.15 o 
 -13   6   5       10.86       94.99     77.35 o 
 -12   6   5        0.35      -44.16     56.18 o 
 -11   6   5      175.49      162.32     67.39 o 
 -10   6   5      323.56      404.03     76.56 o 
  -9   6   5        1.96       32.54     45.40 o 
  -8   6   5      197.92      208.79     44.77 o 
  -7   6   5      380.12      407.04     50.97 o 
  -6   6   5     2820.22     2986.89    189.38 o 
  -5   6   5      108.09       88.03     29.86 o 
  -4   6   5     4547.42     4766.46    245.18 o 
  -3   6   5      272.86      239.09     35.91 o 
  -2   6   5     6890.76     7165.31    312.12 o 
  -1   6   5      505.83      480.88     31.66 o 
   0   6   5     1486.33     1405.16     54.14 o 
   1   6   5      315.52      315.39     37.49 o 
   2   6   5      953.70      890.13     39.37 o 
   3   6   5      597.20      719.95     47.89 o 
   4   6   5        0.13      -35.04     25.95 o 
   5   6   5      117.03       85.57     33.18 o 
   6   6   5       71.71        6.19     28.82 o 
   7   6   5      749.29      767.66     55.14 o 
   8   6   5      684.66      706.33     64.46 o 
   9   6   5       23.78      -26.85     39.03 o 
  10   6   5     1664.16     1606.00    156.21 o 
  11   6   5      130.10       47.88     57.35 o 
  12   6   5     1168.78     1118.67    110.74 o 
 -13   7   5       19.90      -88.97     94.08 o 
 -12   7   5      677.48      937.68    111.12 o 
 -11   7   5       19.67      -26.17     56.87 o 
 -10   7   5     1244.77     1380.91    105.91 o 
  -9   7   5       52.51       75.71     52.46 o 
  -8   7   5     1557.50     1558.97    104.95 o 
  -7   7   5        8.80      -46.96     31.49 o 
  -6   7   5       67.30       59.42     33.10 o 
  -5   7   5       19.31      -41.14     27.42 o 
  -4   7   5      539.56      568.48     46.66 o 
  -3   7   5       85.53       51.80     30.70 o 
  -2   7   5      481.89      414.61     47.32 o 
  -1   7   5        0.52      -46.24     33.16 o 
   0   7   5     6088.79     5733.76    129.25 o 
   1   7   5      228.95      260.40     61.66 o 
   2   7   5     2670.24     2674.47     94.90 o 
   3   7   5        3.11      -28.81     24.74 o 
   4   7   5     3578.05     3485.11     99.29 o 
   5   7   5      273.78      208.89     38.96 o 
   6   7   5     2793.97     2798.31     91.34 o 
   7   7   5        6.97      -40.45     26.97 o 
   8   7   5      670.32      834.18     72.70 o 
   9   7   5      145.93      101.61     48.93 o 
  10   7   5      373.20      321.64     95.32 o 
  11   7   5       20.54       30.35     56.64 o 
 -12   8   5       50.09      -39.76     81.15 o 
 -11   8   5        0.13      -67.45     56.77 o 
 -10   8   5      187.55      189.77     62.88 o 
  -9   8   5       82.27       13.38     56.86 o 
  -8   8   5      503.77      471.08     63.37 o 
  -7   8   5      146.77       83.56     42.08 o 
  -6   8   5     3678.10     3892.46    339.72 o 
  -5   8   5       72.09       -3.24     36.17 o 
  -4   8   5     2616.23     2942.40    101.17 o 
  -3   8   5        8.49      -44.56     29.71 o 
  -2   8   5     1817.13     1814.34     78.64 o 
  -1   8   5       23.43       23.13     32.37 o 
   0   8   5     1928.71     1835.28     86.46 o 
   1   8   5       38.29       31.77     80.00 o 
   2   8   5     1239.73     1129.64     70.55 o 
   3   8   5      179.04      166.92     38.88 o 
   4   8   5        9.15      -44.70     29.80 o 
   5   8   5      272.42      249.35     45.37 o 
   6   8   5       73.63      -38.67     34.15 o 
   7   8   5        4.76      -48.93     32.62 o 
   8   8   5      416.71      380.98     59.89 o 
   9   8   5       13.30      -55.62     43.56 o 
  10   8   5      906.78      839.69    114.50 o 
 -10   9   5      351.72      417.05     83.78 o 
  -9   9   5       78.07       62.11     58.59 o 
  -8   9   5      753.67      876.56    102.18 o 
  -7   9   5       37.09       30.23     42.16 o 
  -6   9   5       51.88      -39.16     39.70 o 
  -5   9   5      328.35      256.85     49.84 o 
  -4   9   5      107.87       27.51     40.35 o 
  -3   9   5       89.86       80.27     39.29 o 
  -2   9   5      298.01      240.12     45.40 o 
  -1   9   5      236.37      270.45     46.41 o 
   0   9   5     1332.16     1382.37    104.71 o 
   1   9   5      240.38      276.74     57.82 o 
   2   9   5      855.43     1046.67     77.23 o 
   3   9   5      126.96       93.48     47.33 o 
   4   9   5     1190.45     1272.52     71.79 o 
   5   9   5       14.02      -32.74     44.21 o 
   6   9   5      842.88     1092.62     91.80 o 
   7   9   5      111.31      141.34     44.17 o 
   8   9   5      317.14      225.41     58.29 o 
   9   9   5       60.17       70.20     56.15 o 
  -9  10   5      312.23      252.79    102.22 o 
  -8  10   5      326.29      271.36    103.15 o 
  -7  10   5       16.27      -34.77     85.71 o 
  -6  10   5      459.94      543.60     75.18 o 
  -5  10   5       67.40        8.63     47.92 o 
  -4  10   5      758.99      981.19     75.01 o 
  -3  10   5       86.32       43.87     42.77 o 
  -2  10   5     1000.06     1332.20    101.33 o 
  -1  10   5       71.98       76.26     63.17 o 
   0  10   5      556.42      740.01     79.07 o 
   1  10   5      312.74      277.51     89.94 o 
   2  10   5       23.28        6.95     50.45 o 
   3  10   5       73.31       52.77     51.16 o 
   4  10   5       56.93      -75.02     50.01 o 
   5  10   5      622.11      755.45     81.10 o 
   6  10   5      169.10       84.83     75.56 o 
   7  10   5       29.81      -34.45     54.18 o 
  -6  11   5      131.98      102.05     50.88 o 
  -5  11   5      247.83      263.74     62.56 o 
  -4  11   5       37.01      -24.07     47.34 o 
  -3  11   5      132.74      153.36     66.45 o 
  -2  11   5       23.41      -45.59     62.08 o 
  -1  11   5      162.85      159.91     63.63 o 
   0  11   5      252.88      343.04     74.50 o 
   1  11   5      195.50      274.52    101.57 o 
   2  11   5      372.33      463.36     76.54 o 
   3  11   5       21.75       29.95     59.65 o 
   4  11   5      166.36      223.37     65.84 o 
   5  11   5       12.81      -74.20     67.37 o 
  -1  12   5       56.03      103.51     77.57 o 
   0  12   5       61.76       88.32     75.21 o 
 -16   0   6       71.85       59.96    105.05 o 
 -14   0   6     1620.69     1783.84    170.66 o 
 -12   0   6      393.72      718.38    127.86 o 
 -10   0   6     3438.06     3420.49    203.68 o 
  -8   0   6    11101.58    11881.49    460.27 o 
  -6   0   6    23151.95    23327.45    646.30 o 
  -4   0   6    14819.88    14571.95    351.08 o 
  -2   0   6      708.02      626.96     39.65 o 
   0   0   6     4747.74     5961.93    234.54 o 
   2   0   6      153.77      153.40     26.67 o 
   4   0   6     6351.34     6537.38    144.93 o 
   6   0   6    10595.45    11098.21    231.24 o 
   8   0   6     4268.91     4350.67    119.14 o 
  10   0   6     1748.32     1680.75    135.36 o 
  12   0   6      335.49      313.62     94.08 o 
  14   0   6      146.32      301.56    103.85 o 
 -16   1   6     1027.63     1524.79    141.87 o 
 -15   1   6        3.14      -91.23     60.82 o 
 -14   1   6     1262.59     1429.04    112.75 o 
 -13   1   6       39.00        7.94     50.37 o 
 -12   1   6     2373.58     2414.03    130.16 o 
 -11   1   6      422.53      330.70     66.83 o 
 -10   1   6     3612.55     3515.55    164.14 o 
  -9   1   6       44.34        7.05     44.37 o 
  -8   1   6     1712.46     1669.97     91.28 o 
  -7   1   6      501.19      494.02     38.99 o 
  -6   1   6     2785.20     2537.36     64.11 o 
  -5   1   6     2860.53     3218.47     83.53 o 
  -4   1   6     5800.55     5899.74    114.65 o 
  -3   1   6     4682.53     4908.47    164.15 o 
  -2   1   6    16876.52    18030.02    343.22 o 
  -1   1   6      147.40      128.01     35.68 o 
   0   1   6     4442.48     4859.84     93.48 o 
   1   1   6       81.73       62.23     14.29 o 
   2   1   6    12118.15    12681.76    193.34 o 
   3   1   6      859.16      905.80     35.21 o 
   4   1   6    20269.66    22072.40    294.12 o 
   5   1   6     1124.71     1305.72     36.07 o 
   6   1   6     2127.70     2056.67     49.34 o 
   7   1   6      258.18      258.16     25.30 o 
   8   1   6      451.17      420.01     31.22 o 
   9   1   6       10.44      -13.64     30.78 o 
  10   1   6      897.01      938.08     67.20 o 
  11   1   6       43.21       -6.10     47.90 o 
  12   1   6     1373.47     1340.18    124.82 o 
  13   1   6       64.34      140.15     62.22 o 
  14   1   6      620.16      584.46     88.41 o 
 -15   2   6      409.03      509.88     91.45 o 
 -14   2   6      564.63      565.62     93.19 o 
 -13   2   6      773.94      734.19     99.95 o 
 -12   2   6      104.67      131.65     63.28 o 
 -11   2   6       32.12       56.46     49.92 o 
 -10   2   6     4399.07     4494.60    174.02 o 
  -9   2   6       44.96      -10.22     42.75 o 
  -8   2   6     7695.57     7513.28    213.34 o 
  -7   2   6      531.11      508.63     31.66 o 
  -6   2   6     5612.16     5475.81    122.98 o 
  -5   2   6     2648.41     2674.75     67.37 o 
  -4   2   6     7268.43     7642.26    457.31 o 
  -3   2   6       13.77       -1.46     16.78 o 
  -2   2   6     8184.87     8816.83    334.49 o 
  -1   2   6     2169.61     2113.09     58.46 o 
   0   2   6      772.95      721.24     24.76 o 
   1   2   6     3512.73     3710.21     93.70 o 
   2   2   6      731.23      600.58     26.76 o 
   3   2   6     1149.40     1122.90     37.96 o 
   4   2   6     5003.57     5095.28     90.76 o 
   5   2   6      436.48      345.29     22.15 o 
   6   2   6     7236.77     7347.95    117.30 o 
   7   2   6       38.89        0.07     19.55 o 
   8   2   6     6571.52     6295.94    153.54 o 
   9   2   6      503.74      434.68     49.13 o 
  10   2   6     1713.82     1641.47     76.57 o 
  11   2   6       37.21       12.53     36.76 o 
  12   2   6     2019.27     1953.15     91.70 o 
  13   2   6      269.81      216.32     67.14 o 
  14   2   6      148.22      138.94     98.85 o 
 -15   3   6       17.72      -57.94     60.81 o 
 -14   3   6      329.50      272.91     82.80 o 
 -13   3   6       67.91       -4.31     57.91 o 
 -12   3   6      940.56     1184.66    115.13 o 
 -11   3   6     1505.47     1490.96    153.61 o 
 -10   3   6      719.16      800.09    106.19 o 
  -9   3   6       39.76      -72.07     57.90 o 
  -8   3   6        5.19      -35.28     23.52 o 
  -7   3   6     3818.07     3982.74    116.25 o 
  -6   3   6     1392.34     1300.96     46.71 o 
  -5   3   6     8402.39     9484.72    210.01 o 
  -4   3   6     9137.13     9337.28    370.10 o 
  -3   3   6     2890.73     2773.84    181.65 o 
  -2   3   6     7933.62     8261.38    208.92 o 
  -1   3   6      294.74      315.40     21.20 o 
   0   3   6     2019.36     1850.16     46.99 o 
   1   3   6        5.28       -9.69     14.42 o 
   2   3   6    13406.20    14125.76    244.72 o 
   3   3   6     6975.70     7298.87    126.19 o 
   4   3   6     5694.03     5999.32    110.06 o 
   5   3   6     1469.85     1471.15     46.50 o 
   6   3   6     2539.88     2574.54     81.08 o 
   7   3   6     2158.75     2097.85     60.41 o 
   8   3   6       59.98        9.78     23.47 o 
   9   3   6      435.67      453.18     51.46 o 
  10   3   6      461.46      439.75     52.98 o 
  11   3   6      655.39      686.80     66.04 o 
  12   3   6      422.72      423.86     74.64 o 
  13   3   6      240.20      320.33     72.14 o 
 -15   4   6      246.68      337.56    174.52 o 
 -14   4   6      134.48      -77.25     77.29 o 
 -13   4   6      804.05     1157.89    298.25 o 
 -12   4   6       36.48      -22.35     57.15 o 
 -11   4   6      941.70     1092.11    157.08 o 
 -10   4   6     3867.62     3995.15    169.25 o 
  -9   4   6      187.14      132.80     56.49 o 
  -8   4   6     2525.96     2336.40    113.01 o 
  -7   4   6      327.03      337.56     61.09 o 
  -6   4   6     4972.03     5178.53    254.84 o 
  -5   4   6     2110.22     2213.70    162.72 o 
  -4   4   6     1156.18      918.55     73.30 o 
  -3   4   6      509.04      495.29     38.83 o 
  -2   4   6      665.00      628.00     40.64 o 
  -1   4   6     2948.07     2784.99     90.86 o 
   0   4   6      417.13      378.46     25.25 o 
   1   4   6     6573.29     6566.48    181.16 o 
   2   4   6      226.70      234.16     27.27 o 
   3   4   6     5012.44     4783.13    107.70 o 
   4   4   6     2342.74     2113.63     71.98 o 
   5   4   6     3240.79     3101.75     73.42 o 
   6   4   6     1453.93     1335.48     47.53 o 
   7   4   6      465.33      463.73     37.55 o 
   8   4   6     3291.00     3241.21     81.99 o 
   9   4   6       16.87      -30.20     31.53 o 
  10   4   6      956.59      914.95     88.85 o 
  11   4   6      308.82      255.68     62.74 o 
  12   4   6      486.44      573.23     84.29 o 
  13   4   6      394.15      482.78     90.00 o 
 -14   5   6       17.56      -19.95     69.63 o 
 -13   5   6      462.84      521.56    141.93 o 
 -12   5   6       22.71       29.92    105.81 o 
 -11   5   6     1474.19     1599.60    169.74 o 
 -10   5   6       19.45      -79.20     68.71 o 
  -9   5   6     1255.06     1203.94     97.66 o 
  -8   5   6       86.01       47.49     38.79 o 
  -7   5   6     4107.68     4325.12    216.79 o 
  -6   5   6      568.09      600.32     55.86 o 
  -5   5   6     1241.65     1126.52    109.69 o 
  -4   5   6     2131.52     2040.21    159.88 o 
  -3   5   6     6958.33     7073.30    299.92 o 
  -2   5   6     6580.81     6678.27    379.13 o 
  -1   5   6     1698.32     1664.97     80.62 o 
   0   5   6     2519.69     2387.27     62.86 o 
   1   5   6      317.57      355.28     36.66 o 
   2   5   6      469.26      524.03     40.30 o 
   3   5   6     3944.87     3642.47    125.45 o 
   4   5   6      707.79      694.42     43.33 o 
   5   5   6     3614.48     3372.51     92.39 o 
   6   5   6     2187.45     2000.44     71.41 o 
   7   5   6     3031.98     3076.22     92.06 o 
   8   5   6      141.72       62.66     34.37 o 
   9   5   6      550.55      652.17     72.14 o 
  10   5   6       13.47      -58.11     46.17 o 
  11   5   6      919.21      819.52    139.43 o 
  12   5   6       37.05       33.61     57.03 o 
 -14   6   6       16.34      -35.59     70.35 o 
 -13   6   6     1381.08     1482.32    126.01 o 
 -12   6   6        2.20      -36.86     62.01 o 
 -11   6   6       48.44        7.99     82.89 o 
 -10   6   6     1053.64     1032.74    105.52 o 
  -9   6   6       53.78       -6.26     46.59 o 
  -8   6   6      198.05       84.78     40.81 o 
  -7   6   6       49.14        7.06     33.61 o 
  -6   6   6      525.89      583.28     54.83 o 
  -5   6   6     1167.51     1098.00     57.75 o 
  -4   6   6      112.06       90.38     27.68 o 
  -3   6   6     5778.21     5679.18    268.25 o 
  -2   6   6      508.21      530.62     41.45 o 
  -1   6   6     8233.72     8534.11    159.98 o 
   0   6   6       38.96       15.43     20.03 o 
   1   6   6     6955.43     7035.93    308.08 o 
   2   6   6      178.58      172.57     32.78 o 
   3   6   6     3411.16     3272.24     90.23 o 
   4   6   6      249.55      255.94     45.49 o 
   5   6   6     1857.26     1809.66     68.94 o 
   6   6   6      155.65      197.80     37.24 o 
   7   6   6      446.20      315.79     43.22 o 
   8   6   6     1259.05     1219.98     88.35 o 
   9   6   6        2.30      -57.38     38.25 o 
  10   6   6      161.35      216.18     65.49 o 
  11   6   6      264.43      238.75     70.42 o 
  12   6   6        4.19       56.46     61.86 o 
 -13   7   6      339.58      354.15     91.58 o 
 -12   7   6       47.01       84.52     66.79 o 
 -11   7   6      882.56      970.75    110.61 o 
 -10   7   6       28.57       36.10     55.63 o 
  -9   7   6     1692.12     1781.19    235.40 o 
  -8   7   6      196.01       53.53     42.35 o 
  -7   7   6     3847.83     4316.18    271.38 o 
  -6   7   6      318.00      327.46     43.50 o 
  -5   7   6     1442.49     1717.03     81.50 o 
  -4   7   6       93.80       52.47     28.52 o 
  -3   7   6     1525.20     1451.93    126.69 o 
  -2   7   6       72.20       52.90     29.20 o 
  -1   7   6      156.83      194.09     33.28 o 
   0   7   6       16.11       40.66     28.14 o 
   1   7   6      196.14      174.83     35.11 o 
   2   7   6      309.81      308.96     42.25 o 
   3   7   6      970.54      913.65     54.13 o 
   4   7   6      161.05      170.45     36.73 o 
   5   7   6     2210.79     2180.64     79.47 o 
   6   7   6       94.26       34.37     35.90 o 
   7   7   6     1852.37     1960.28     78.35 o 
   8   7   6      130.66      103.03     47.74 o 
   9   7   6     1291.04     1264.67     79.15 o 
  10   7   6       61.76       69.19     58.16 o 
  11   7   6      836.90     1077.17    120.96 o 
 -12   8   6        0.80       30.94     67.59 o 
 -11   8   6      119.22      142.91     68.61 o 
 -10   8   6       79.84       66.07     59.79 o 
  -9   8   6       80.28       22.45     54.80 o 
  -8   8   6       15.70      -49.29     36.52 o 
  -7   8   6       82.56        4.84     36.47 o 
  -6   8   6        0.98      -33.23     34.51 o 
  -5   8   6      587.64      642.30     65.16 o 
  -4   8   6      101.80       22.32     33.64 o 
  -3   8   6      809.47      906.90     56.42 o 
  -2   8   6      414.02      384.67     45.98 o 
  -1   8   6     4300.17     4447.11    115.40 o 
   0   8   6        3.84        0.12     75.02 o 
   1   8   6     2974.29     2904.01    108.08 o 
   2   8   6      127.64      136.56     53.72 o 
   3   8   6     2219.61     2447.82    127.26 o 
   4   8   6      210.79      258.57     43.34 o 
   5   8   6     1208.44     1164.72     64.41 o 
   6   8   6        8.70      -47.17     31.45 o 
   7   8   6       50.83       35.60     37.73 o 
   8   8   6       19.16      -61.60     41.07 o 
   9   8   6        3.58      -12.37     48.34 o 
  10   8   6       40.31       55.04     63.61 o 
 -10   9   6       23.26        1.33     63.17 o 
  -9   9   6      947.23     1162.10    112.65 o 
  -8   9   6        3.38      -87.07     58.55 o 
  -7   9   6      966.47     1152.13     71.99 o 
  -6   9   6       10.39      -10.37     38.27 o 
  -5   9   6      811.96     1018.97     77.39 o 
  -4   9   6      125.10      102.54     42.05 o 
  -3   9   6      720.98      790.93     76.88 o 
  -2   9   6       48.67       30.41     37.19 o 
  -1   9   6      188.55      192.44     52.80 o 
   0   9   6      335.85      536.02     69.61 o 
   1   9   6      154.42      152.09     49.74 o 
   2   9   6      195.46      208.87     52.67 o 
   3   9   6       31.21       15.09     59.10 o 
   4   9   6      108.51       84.53     50.43 o 
   5   9   6     1015.02     1230.09     95.44 o 
   6   9   6        5.41      -39.36     44.87 o 
   7   9   6      498.81      481.69     60.04 o 
   8   9   6        6.18      -68.52     45.68 o 
   9   9   6      850.59     1124.58     94.08 o 
  -9  10   6       10.46      -63.52     56.87 o 
  -8  10   6       33.32      -13.01     64.70 o 
  -7  10   6       17.99      -68.75     45.84 o 
  -6  10   6      169.07      144.63     50.65 o 
  -5  10   6      408.25      473.79     62.51 o 
  -4  10   6      358.05      388.53     55.97 o 
  -3  10   6      391.35      500.12     70.57 o 
  -2  10   6        0.62      -58.71     42.28 o 
  -1  10   6     1196.05     1374.38     88.15 o 
   0  10   6       67.00      194.24     60.98 o 
   1  10   6      574.05      738.37     80.82 o 
   2  10   6       15.06       63.33     50.06 o 
   3  10   6      891.29      894.61    107.56 o 
   4  10   6      379.53      339.16     80.47 o 
   5  10   6       57.61       84.82     51.62 o 
   6  10   6       27.22      -13.49     50.69 o 
   7  10   6       10.63       -9.77     55.80 o 
  -6  11   6       41.55        6.88     48.63 o 
  -5  11   6       97.73       88.08     65.12 o 
  -4  11   6       44.61       46.40     66.52 o 
  -3  11   6      173.19      115.56     67.00 o 
  -2  11   6      160.26      119.03     64.99 o 
  -1  11   6       32.88       33.53     58.79 o 
   0  11   6      606.69      897.31     94.97 o 
   1  11   6        8.15       40.57     56.21 o 
   2  11   6      467.79      566.22     79.66 o 
   3  11   6        0.78      -30.07     70.26 o 
   4  11   6      126.10      223.82     78.74 o 
 -15   0   7      453.92      493.73    133.51 o 
 -13   0   7        0.57       25.09     86.80 o 
 -11   0   7      465.03      429.31    101.57 o 
  -9   0   7     2180.76     2063.13    151.32 o 
  -7   0   7     8284.28     8469.32    226.26 o 
  -5   0   7    19283.41    19767.75    469.16 o 
  -3   0   7    12942.45    12117.32    299.23 o 
  -1   0   7     3749.37     3581.48    163.93 o 
   1   0   7       39.21       -6.18     29.06 o 
   3   0   7     7318.53     7074.37    153.93 o 
   5   0   7      454.91      466.42     36.10 o 
   7   0   7      800.67      689.81     54.87 o 
   9   0   7     8578.84     8295.66    348.82 o 
  11   0   7     1850.12     1549.85    142.63 o 
  13   0   7     2141.02     1860.43    162.84 o 
 -15   1   7      980.16     1347.29    134.78 o 
 -14   1   7        4.36      -65.03     62.92 o 
 -13   1   7     1842.35     2066.95    154.80 o 
 -12   1   7      151.28       90.29     57.18 o 
 -11   1   7     2988.72     3042.54    143.05 o 
 -10   1   7       74.05        4.48     47.20 o 
  -9   1   7     4160.21     3933.71    157.23 o 
  -8   1   7      144.28      196.71     33.44 o 
  -7   1   7     2069.69     2120.92     60.25 o 
  -6   1   7     1598.58     1471.08     53.30 o 
  -5   1   7     6300.32     6235.78    125.13 o 
  -4   1   7     1118.76     1029.43     40.09 o 
  -3   1   7     2616.89     2802.20     67.72 o 
  -2   1   7       61.23      127.34     42.77 o 
  -1   1   7     9501.72    10391.41    323.75 o 
   0   1   7       35.03       35.83     12.10 o 
   1   1   7     8283.41     9474.81    248.58 o 
   2   1   7      840.63      811.46     35.43 o 
   3   1   7    34560.11    38347.95    780.78 o 
   4   1   7      351.11      410.02     23.11 o 
   5   1   7     6122.97     5728.39     96.19 o 
   6   1   7      455.75      380.91     26.99 o 
   7   1   7     4811.32     4644.78     97.79 o 
   8   1   7      754.44      668.99     44.18 o 
   9   1   7     4197.50     4400.00    129.11 o 
  10   1   7      536.61      572.74     72.84 o 
  11   1   7      110.26       52.13     49.91 o 
  12   1   7       92.21       55.86     58.07 o 
  13   1   7       18.56      -41.01     52.39 o 
 -15   2   7      530.35      652.77    105.36 o 
 -14   2   7      374.22      392.25     89.83 o 
 -13   2   7        9.38      -63.11     55.61 o 
 -12   2   7      284.39      267.97     70.02 o 
 -11   2   7       24.34       12.53     48.07 o 
 -10   2   7      131.83      135.52     56.74 o 
  -9   2   7     4874.76     4836.71    196.68 o 
  -8   2   7      563.55      453.48    101.30 o 
  -7   2   7     6185.75     6077.89    139.80 o 
  -6   2   7     1632.94     1740.67     70.25 o 
  -5   2   7    19692.70    21185.55   1023.83 o 
  -4   2   7       27.75      -18.57     23.58 o 
  -3   2   7    13430.65    13743.98    335.34 o 
  -2   2   7       91.68      103.68     19.64 o 
  -1   2   7     5202.13     5356.44    121.19 o 
   0   2   7     4949.23     5293.90    102.22 o 
   1   2   7     6453.32     7102.11    158.24 o 
   2   2   7     7626.49     8313.32    155.93 o 
   3   2   7     3144.82     3330.86     71.80 o 
   4   2   7      457.15      398.63     28.82 o 
   5   2   7     1378.57     1284.42     36.16 o 
   6   2   7     1257.50     1085.08     45.28 o 
   7   2   7       74.36       16.97     26.09 o 
   8   2   7      540.20      585.69     41.97 o 
   9   2   7     2510.71     2362.60     90.32 o 
  10   2   7      408.23      374.01     52.57 o 
  11   2   7     1699.73     1585.71     80.67 o 
  12   2   7       45.92      -19.72     51.38 o 
  13   2   7      899.99     1020.12    256.43 o 
 -15   3   7      403.97      416.87     94.27 o 
 -14   3   7       86.81       30.66     71.43 o 
 -13   3   7      344.41      341.54     89.46 o 
 -12   3   7      178.85       84.27     64.41 o 
 -11   3   7     1955.84     2064.61    164.74 o 
 -10   3   7     1512.17     1254.09    188.31 o 
  -9   3   7     4326.29     4547.63    194.56 o 
  -8   3   7     2452.27     2447.73     87.22 o 
  -7   3   7     2546.45     2540.43     86.19 o 
  -6   3   7     3351.02     3125.82     90.91 o 
  -5   3   7      108.29       64.96     28.91 o 
  -4   3   7     2933.75     2869.90     82.72 o 
  -3   3   7     3890.51     3923.11    112.38 o 
  -2   3   7    10490.89    11149.03    393.43 o 
  -1   3   7     2732.49     2604.72     71.78 o 
   0   3   7     2687.37     2470.11     66.07 o 
   1   3   7      357.19      339.16     33.47 o 
   2   3   7      619.15      579.17     40.64 o 
   3   3   7     5570.52     5757.45    112.54 o 
   4   3   7      472.04      479.39     32.61 o 
   5   3   7     4115.55     4001.28     86.55 o 
   6   3   7       39.73       -0.08     19.83 o 
   7   3   7     4292.65     4261.33     94.97 o 
   8   3   7      897.94      865.01     54.43 o 
   9   3   7      618.00      599.17     57.53 o 
  10   3   7      389.08      289.51     45.88 o 
  11   3   7        8.09      -21.01     39.33 o 
  12   3   7     1016.58     1199.51    107.65 o 
  13   3   7       35.70       48.23     90.92 o 
 -15   4   7      134.54      128.55     76.83 o 
 -14   4   7      479.75      549.07     94.68 o 
 -13   4   7       13.82      -52.45     59.25 o 
 -12   4   7     1959.16     1878.37    194.34 o 
 -11   4   7        3.02      -56.06     45.21 o 
 -10   4   7      432.79      529.35     81.06 o 
  -9   4   7      984.74     1067.65     96.90 o 
  -8   4   7     2827.10     2766.56     98.03 o 
  -7   4   7      592.87      644.84     42.94 o 
  -6   4   7     1266.73     1202.61     54.63 o 
  -5   4   7     3726.46     3671.82    269.84 o 
  -4   4   7     1435.44     1481.86    108.11 o 
  -3   4   7     6161.74     6293.83    423.59 o 
  -2   4   7       24.91        7.14     19.29 o 
  -1   4   7     3144.09     3017.46     72.03 o 
   0   4   7     5143.52     5380.66    108.53 o 
   1   4   7     4186.88     3932.59    106.37 o 
   2   4   7     9950.78     9666.28    210.87 o 
   3   4   7        3.73      -24.96     16.64 o 
   4   4   7     3486.13     3289.77     87.59 o 
   5   4   7      570.63      611.02     38.05 o 
   6   4   7     3668.05     3646.36     86.11 o 
   7   4   7        1.03       20.23     24.71 o 
   8   4   7      611.52      628.95     45.03 o 
   9   4   7     1226.98     1153.41     59.23 o 
  10   4   7       55.90       11.11     54.37 o 
  11   4   7      747.68      841.21     94.66 o 
  12   4   7       85.85       44.86     62.79 o 
  13   4   7      370.49      371.05     77.92 o 
 -14   5   7      177.93      127.87     82.02 o 
 -13   5   7      334.24      432.27    153.17 o 
 -12   5   7        4.69      -86.86     57.91 o 
 -11   5   7      826.22      879.95    259.41 o 
 -10   5   7      674.46      737.25     89.77 o 
  -9   5   7      373.20      407.76     72.85 o 
  -8   5   7      405.88      480.40     52.91 o 
  -7   5   7      579.82      645.67     47.12 o 
  -6   5   7     4232.25     4261.91    269.81 o 
  -5   5   7       18.70       40.49     31.26 o 
  -4   5   7     5003.95     5066.58    543.56 o 
  -3   5   7       25.69      -32.65     22.29 o 
  -2   5   7     5067.19     5008.60    293.80 o 
  -1   5   7      856.16      862.56     53.73 o 
   0   5   7     3565.84     3395.61     87.66 o 
   1   5   7      339.81      310.34     37.12 o 
   2   5   7      443.55      428.80     59.31 o 
   3   5   7     1238.35     1345.17     55.81 o 
   4   5   7        0.11      -30.78     21.16 o 
   5   5   7      371.71      381.53     40.60 o 
   6   5   7      631.27      642.93     43.46 o 
   7   5   7     1726.18     1720.86     69.52 o 
   8   5   7      241.18      238.22     41.49 o 
   9   5   7       70.33       24.61     41.05 o 
  10   5   7      556.68      659.90     86.32 o 
  11   5   7       48.41      -25.90     53.71 o 
  12   5   7     1219.50     1272.19    110.77 o 
 -13   6   7       16.15      -61.69     63.57 o 
 -12   6   7     1064.60     1316.12    123.64 o 
 -11   6   7       12.25      -39.01     59.96 o 
 -10   6   7     2393.25     2199.49    244.42 o 
  -9   6   7        0.35      -38.17     44.09 o 
  -8   6   7      894.96      981.32     76.23 o 
  -7   6   7        0.54      -28.11     29.39 o 
  -6   6   7     1289.75     1327.14    158.98 o 
  -5   6   7     2891.16     2741.07    208.21 o 
  -4   6   7       67.41       11.04     27.10 o 
  -3   6   7      104.56       61.85     31.30 o 
  -2   6   7        6.36      -39.27     26.18 o 
  -1   6   7        3.35      -10.56     20.77 o 
   0   6   7     6787.87     6817.13    139.33 o 
   1   6   7      964.33      898.27     56.11 o 
   2   6   7     2012.02     1981.55     77.81 o 
   3   6   7      227.46      237.41     35.09 o 
   4   6   7     4447.40     4202.50    110.09 o 
   5   6   7        1.87      -24.57     28.85 o 
   6   6   7     3403.69     3331.56    100.44 o 
   7   6   7       14.47      -13.78     31.87 o 
   8   6   7     1111.57     1197.54     65.93 o 
   9   6   7      291.00      232.47     55.94 o 
  10   6   7      372.73      344.35    141.49 o 
  11   6   7        5.88      -39.70     55.01 o 
 -13   7   7        7.59      -45.63     59.84 o 
 -12   7   7       68.68       94.81     72.46 o 
 -11   7   7       88.91       14.30     60.91 o 
 -10   7   7      116.93       26.57     59.10 o 
  -9   7   7       24.61       24.04     58.44 o 
  -8   7   7      440.56      483.69     76.52 o 
  -7   7   7        1.26       15.85     37.94 o 
  -6   7   7     3363.42     3472.99    304.04 o 
  -5   7   7      163.48      175.08     42.40 o 
  -4   7   7     2599.85     2673.81    217.81 o 
  -3   7   7       14.14      -40.58     27.06 o 
  -2   7   7     3518.93     3489.61    154.33 o 
  -1   7   7       38.18        4.48     29.86 o 
   0   7   7     4110.25     4380.55    308.41 o 
   1   7   7       45.39       47.06     34.96 o 
   2   7   7      488.95      416.45     47.74 o 
   3   7   7       52.94       -2.84     32.30 o 
   4   7   7      179.15      127.17     36.01 o 
   5   7   7       64.39       60.22     36.78 o 
   6   7   7      338.86      187.99     42.80 o 
   7   7   7       23.58      -14.76     32.56 o 
   8   7   7      609.99      659.28     68.28 o 
   9   7   7        0.01      -25.45     45.40 o 
  10   7   7      858.11      950.18    106.02 o 
 -12   8   7      609.92      916.28    150.35 o 
 -11   8   7       12.91      -28.81     57.72 o 
 -10   8   7     1080.15     1242.75    129.38 o 
  -9   8   7       67.20       28.88     54.01 o 
  -8   8   7      272.89      216.54     63.54 o 
  -7   8   7      144.03       83.17     47.30 o 
  -6   8   7      404.36      386.98     58.98 o 
  -5   8   7        3.47      -52.80     35.20 o 
  -4   8   7       87.93       43.99     38.90 o 
  -3   8   7      307.36      304.53     49.58 o 
  -2   8   7      356.71      331.26     70.01 o 
  -1   8   7        0.12       52.73     63.82 o 
   0   8   7     1873.90     1746.51    105.94 o 
   1   8   7      249.63      254.51     61.11 o 
   2   8   7      869.12      983.42     98.94 o 
   3   8   7       12.87       14.23     53.07 o 
   4   8   7     3435.70     3613.69    109.05 o 
   5   8   7       70.92       62.26     38.04 o 
   6   8   7      456.92      583.61     59.69 o 
   7   8   7        2.63      -41.29     38.29 o 
   8   8   7      372.30      319.21     65.97 o 
   9   8   7        1.95        9.10     49.09 o 
 -10   9   7       86.21       34.33     64.97 o 
  -9   9   7      102.59      132.87     67.94 o 
  -8   9   7      345.49      271.21     73.27 o 
  -7   9   7        0.94      -58.91     39.28 o 
  -6   9   7     1258.60     1439.81     84.57 o 
  -5   9   7       85.01       44.19     40.48 o 
  -4   9   7      767.56      966.81     81.52 o 
  -3   9   7       75.74       -6.06     79.83 o 
  -2   9   7     1607.25     1659.89    116.91 o 
  -1   9   7      133.93      149.67     66.13 o 
   0   9   7     1762.45     1639.59    109.25 o 
   1   9   7      198.13      288.09    102.93 o 
   2   9   7      224.04      163.28     87.50 o 
   3   9   7       20.96       11.80     53.90 o 
   4   9   7        0.15       29.26     60.52 o 
   5   9   7      123.13      177.30     56.45 o 
   6   9   7      153.29      129.46     58.65 o 
   7   9   7      102.11       24.79     42.62 o 
   8   9   7      249.31      153.23     59.32 o 
  -8  10   7      154.53       24.38    149.48 o 
  -7  10   7      105.49       30.36     64.48 o 
  -6  10   7       57.06       12.81     51.12 o 
  -5  10   7      298.71      377.34     56.11 o 
  -4  10   7       24.06      -76.72     51.15 o 
  -3  10   7      335.32      467.20     72.13 o 
  -2  10   7       12.43      -24.55     44.62 o 
  -1  10   7       64.30       73.98     64.35 o 
   0  10   7      310.29      319.44     80.16 o 
   1  10   7      419.88      632.09     92.32 o 
   2  10   7      444.16      618.02    101.81 o 
   3  10   7       33.95        2.46     58.64 o 
   4  10   7      773.64      934.65    115.57 o 
   5  10   7        8.66      -13.42     68.33 o 
   6  10   7      408.93      514.61     98.56 o 
  -6  11   7      127.55       58.66     78.04 o 
  -5  11   7       23.82     -102.86    108.74 o 
  -4  11   7      358.42      464.90     83.56 o 
  -3  11   7        2.94     -100.74     72.19 o 
  -2  11   7      457.52      805.52     86.34 o 
  -1  11   7       98.11      103.15     72.72 o 
   0  11   7      133.65      135.69     78.17 o 
   1  11   7      211.53      144.62     74.83 o 
   2  11   7       19.62       31.15     71.58 o 
   3  11   7      294.76      288.82     84.92 o 
   4  11   7        5.98      -19.25     78.31 o 
 -14   0   8     3944.70     4274.22    275.27 o 
 -12   0   8       41.46      -14.34     70.94 o 
 -10   0   8     2558.86     2613.14    180.22 o 
  -8   0   8      142.34       50.62     73.33 o 
  -6   0   8     1091.92      919.99     59.25 o 
  -4   0   8    14791.24    15349.70    376.68 o 
  -2   0   8     4162.17     3624.45    115.21 o 
   0   0   8    14469.60    15595.17    549.13 o 
   2   0   8     9000.47     9842.92    259.66 o 
   4   0   8    12790.40    13405.26    271.74 o 
   6   0   8     1496.77     1394.81     59.74 o 
   8   0   8     1238.00     1226.20     95.05 o 
  10   0   8     1945.84     1686.83    141.22 o 
  12   0   8      160.49      304.39     98.31 o 
 -15   1   8        6.44      -94.36     64.58 o 
 -14   1   8      579.71      934.00    138.89 o 
 -13   1   8       77.31      -14.27     57.66 o 
 -12   1   8      539.58      623.99     87.97 o 
 -11   1   8        3.31      -78.80     60.73 o 
 -10   1   8     2862.38     2934.69    138.97 o 
  -9   1   8        0.74      -59.45     39.64 o 
  -8   1   8    13697.33    13907.57    292.94 o 
  -7   1   8      206.16      196.64     27.45 o 
  -6   1   8     8082.11     7727.79    151.49 o 
  -5   1   8      342.76      398.18     33.62 o 
  -4   1   8    19820.76    20872.29    613.18 o 
  -3   1   8      131.33      124.70     21.47 o 
  -2   1   8     2164.67     1846.92     61.71 o 
  -1   1   8     1710.47     1761.29     82.05 o 
   0   1   8     2459.54     2637.58     65.04 o 
   1   1   8     1057.46     1134.71     50.83 o 
   2   1   8      271.90      194.19     27.28 o 
   3   1   8       69.13       77.94     19.91 o 
   4   1   8     3745.92     3957.28     78.95 o 
   5   1   8      504.73      442.54     35.54 o 
   6   1   8     2711.21     2679.80     69.06 o 
   7   1   8      112.88       75.67     25.48 o 
   8   1   8     3118.50     3055.01     79.95 o 
   9   1   8       54.22       90.27     43.59 o 
  10   1   8     3238.10     3199.57    140.61 o 
  11   1   8        9.60       25.92     47.62 o 
  12   1   8      967.60      789.01     91.46 o 
  13   1   8       41.63       57.13     60.34 o 
 -15   2   8        0.55      -52.94     62.39 o 
 -14   2   8     1860.48     2084.34    134.25 o 
 -13   2   8       56.00       27.21     58.48 o 
 -12   2   8      180.08      191.77     68.74 o 
 -11   2   8     1352.42     1357.49    189.13 o 
 -10   2   8     2518.39     2489.77    128.46 o 
  -9   2   8       44.06       55.61     56.92 o 
  -8   2   8        0.50      -38.62     25.75 o 
  -7   2   8     3241.74     3106.16    111.91 o 
  -6   2   8      572.35      567.83     36.46 o 
  -5   2   8     3635.30     3940.18    105.79 o 
  -4   2   8     3360.02     3121.41    112.74 o 
  -3   2   8      962.46      880.76     50.97 o 
  -2   2   8     5957.32     5965.38    177.66 o 
  -1   2   8      235.56      227.78     25.14 o 
   0   2   8    19356.64    22150.18    389.01 o 
   1   2   8      361.44      370.15     35.89 o 
   2   2   8     6080.27     6684.58    157.79 o 
   3   2   8       29.16       -1.35     15.92 o 
   4   2   8     5423.87     5343.49    104.02 o 
   5   2   8       11.54       20.04     19.50 o 
   6   2   8     1649.19     1612.46     53.18 o 
   7   2   8     1151.60     1121.20     47.24 o 
   8   2   8     1130.93     1030.91     49.37 o 
   9   2   8       52.13       27.18     32.12 o 
  10   2   8      911.37      912.17    121.02 o 
  11   2   8      193.40      201.29     63.13 o 
  12   2   8      158.78       85.98     56.27 o 
  13   2   8      122.08       60.30     60.12 o 
 -15   3   8      149.39       80.99     76.16 o 
 -14   3   8       82.46       65.49     64.30 o 
 -13   3   8      772.92      918.54    258.76 o 
 -12   3   8     1265.78     1358.20    121.61 o 
 -11   3   8     1129.82     1288.66    185.65 o 
 -10   3   8      626.71      788.13    119.88 o 
  -9   3   8       27.94       34.09     48.21 o 
  -8   3   8     5526.71     5470.96    147.90 o 
  -7   3   8       67.15       13.23     23.06 o 
  -6   3   8     3863.69     3901.67    154.96 o 
  -5   3   8     1926.49     1822.74    135.73 o 
  -4   3   8     3089.57     3072.71     89.54 o 
  -3   3   8      905.65      828.16     43.21 o 
  -2   3   8     1986.06     1992.90     64.41 o 
  -1   3   8      476.57      416.57     37.70 o 
   0   3   8      162.19      120.60     17.45 o 
   1   3   8     7880.99     7992.53    336.97 o 
   2   3   8     1073.18     1070.04     57.53 o 
   3   3   8     5715.47     5779.08    124.39 o 
   4   3   8     2683.81     2574.61     96.45 o 
   5   3   8     1221.93     1072.35     43.11 o 
   6   3   8     2982.64     2828.84     73.93 o 
   7   3   8        4.13      -13.78     22.12 o 
   8   3   8     3634.31     3485.11     98.52 o 
   9   3   8        0.08      -30.66     31.24 o 
  10   3   8     1553.02     1566.34     81.23 o 
  11   3   8      138.01       90.97     55.65 o 
  12   3   8      558.07      489.93    116.78 o 
  13   3   8      264.92      282.12    105.59 o 
 -15   4   8       54.00      -94.82     65.06 o 
 -14   4   8      322.49      374.20     91.89 o 
 -13   4   8       16.00      -58.16     61.67 o 
 -12   4   8       62.20       63.00     60.26 o 
 -11   4   8      792.04      759.87     93.83 o 
 -10   4   8      398.90      236.79     80.88 o 
  -9   4   8     1441.85     1600.56    194.34 o 
  -8   4   8       56.53       31.10     44.94 o 
  -7   4   8     4826.43     5048.57    301.72 o 
  -6   4   8      202.03      153.88     30.51 o 
  -5   4   8     2750.20     2648.58    180.91 o 
  -4   4   8     6202.42     6078.38    294.15 o 
  -3   4   8     1545.35     1374.50     60.45 o 
  -2   4   8     7296.74     6922.49    233.37 o 
  -1   4   8     3081.84     2894.36     71.62 o 
   0   4   8     6266.10     6278.20    123.66 o 
   1   4   8      486.69      453.13     40.56 o 
   2   4   8     1354.07     1353.74     59.89 o 
   3   4   8     1301.49     1103.07     56.09 o 
   4   4   8     1870.36     1678.49     60.51 o 
   5   4   8     1497.44     1330.47     56.47 o 
   6   4   8       93.08       25.63     26.80 o 
   7   4   8     3405.50     3391.31     86.16 o 
   8   4   8      296.11      302.59     38.09 o 
   9   4   8      542.97      550.60     61.80 o 
  10   4   8      105.06       36.89     47.90 o 
  11   4   8      949.37     1070.77    222.31 o 
  12   4   8      177.39      159.70     67.53 o 
 -14   5   8      100.57      -12.19     74.23 o 
 -13   5   8      691.10      825.75    204.83 o 
 -12   5   8      226.72      165.52     74.57 o 
 -11   5   8      600.65      653.03     95.55 o 
 -10   5   8      138.47       63.57     55.30 o 
  -9   5   8       46.70      -22.02     41.36 o 
  -8   5   8     1047.74      916.70     69.97 o 
  -7   5   8       15.67      -37.53     25.02 o 
  -6   5   8     1568.39     1568.11     95.84 o 
  -5   5   8      742.38      729.57     52.85 o 
  -4   5   8      197.30      138.97     54.36 o 
  -3   5   8     3135.38     2743.02    119.48 o 
  -2   5   8      332.33      325.78     37.70 o 
  -1   5   8     5681.50     5613.59    118.63 o 
   0   5   8      567.89      541.74     52.23 o 
   1   5   8     4735.44     4546.98    124.39 o 
   2   5   8      979.88      902.56     53.12 o 
   3   5   8     3944.98     3729.22     98.18 o 
   4   5   8      148.13      107.97     31.02 o 
   5   5   8     2559.29     2375.67     79.63 o 
   6   5   8      253.24      255.25     39.24 o 
   7   5   8      464.55      471.51     50.26 o 
   8   5   8     1479.39     1401.46     67.23 o 
   9   5   8       87.87       12.55     42.22 o 
  10   5   8      385.18      335.47     86.58 o 
  11   5   8      204.46      133.49     62.16 o 
  12   5   8       32.21      -66.12     54.06 o 
 -13   6   8      154.84       85.71    113.85 o 
 -12   6   8       12.40       28.44     63.05 o 
 -11   6   8     1731.71     1719.39    325.79 o 
 -10   6   8       58.48       19.33     93.37 o 
  -9   6   8     2151.31     2151.10    289.61 o 
  -8   6   8       37.40      -46.20     32.33 o 
  -7   6   8     3675.68     3809.62    387.07 o 
  -6   6   8       25.12       -4.12     30.28 o 
  -5   6   8     2108.92     2001.08    128.63 o 
  -4   6   8       72.93       37.01     30.39 o 
  -3   6   8     1290.16     1212.56    106.36 o 
  -2   6   8     1153.59     1094.67     57.61 o 
  -1   6   8      662.26      596.29     38.58 o 
   0   6   8      861.19      925.01     58.82 o 
   1   6   8       68.89      -15.06     27.81 o 
   2   6   8        1.38      -25.76     28.79 o 
   3   6   8     1784.66     1579.60     71.80 o 
   4   6   8      232.84      203.70     44.51 o 
   5   6   8     2388.53     2329.05     85.66 o 
   6   6   8       35.13      -32.85     31.33 o 
   7   6   8     1919.74     1774.01     74.44 o 
   8   6   8        0.44      -42.09     38.18 o 
   9   6   8      841.51      961.28     84.57 o 
  10   6   8        0.26      -70.00     46.80 o 
  11   6   8      862.03     1025.84    108.43 o 
 -12   7   8       62.08       74.82     74.08 o 
 -11   7   8      256.67      245.84     78.41 o 
 -10   7   8        0.63      -27.78     54.68 o 
  -9   7   8       72.05       51.64     55.98 o 
  -8   7   8        3.99      -52.24     34.82 o 
  -7   7   8        1.13      -53.17     35.44 o 
  -6   7   8       96.37      112.90     66.61 o 
  -5   7   8     1425.97     1406.82     77.05 o 
  -4   7   8        0.27      -33.67     30.09 o 
  -3   7   8     1639.04     1414.17    119.50 o 
  -2   7   8       23.37      -11.67     32.13 o 
  -1   7   8     4616.25     4380.42    445.06 o 
   0   7   8       38.52      130.68    130.58 o 
   1   7   8     2563.16     2566.61     92.64 o 
   2   7   8      154.88      133.65     42.89 o 
   3   7   8     1862.01     1826.92    152.08 o 
   4   7   8      104.30       89.78     34.71 o 
   5   7   8     1669.68     1577.11     70.99 o 
   6   7   8       97.65       73.86     38.58 o 
   7   7   8       50.85       -4.34     35.99 o 
   8   7   8      106.81       42.98     45.61 o 
   9   7   8       21.98      -63.26     44.41 o 
  10   7   8       28.94       37.22     64.85 o 
 -11   8   8      579.53      703.04    146.92 o 
 -10   8   8       16.00      -31.07     71.97 o 
  -9   8   8     1183.19     1240.70    193.91 o 
  -8   8   8       39.97      -46.47     49.24 o 
  -7   8   8      653.76      849.37     75.97 o 
  -6   8   8        2.42      -64.01     42.67 o 
  -5   8   8     1844.61     1811.37     87.71 o 
  -4   8   8      108.60       40.57     40.41 o 
  -3   8   8      470.77      528.15     59.41 o 
  -2   8   8      116.86      119.65     54.64 o 
  -1   8   8      401.63      410.59    132.69 o 
   0   8   8        0.72      -25.34     63.12 o 
   1   8   8      125.17       45.04     52.38 o 
   2   8   8        1.48       11.36     50.68 o 
   3   8   8      272.29      258.60     68.34 o 
   4   8   8      103.13      134.34     64.05 o 
   5   8   8     1408.97     1415.28     73.04 o 
   6   8   8       25.66       28.81     39.07 o 
   7   8   8     1157.02     1239.85     73.91 o 
   8   8   8        0.13      -59.29     44.58 o 
   9   8   8      956.00      986.70     88.18 o 
 -10   9   8        6.06       -0.05     60.42 o 
  -9   9   8       13.64      -71.35     47.57 o 
  -8   9   8      118.14      -55.75     52.91 o 
  -7   9   8      170.15       37.06     42.85 o 
  -6   9   8      185.22      188.09     53.71 o 
  -5   9   8      723.90      822.81     76.14 o 
  -4   9   8      192.17      137.09     69.63 o 
  -3   9   8      314.29      309.53    103.91 o 
  -2   9   8       62.74      -22.94     52.53 o 
  -1   9   8     1596.25     1545.50    112.68 o 
   0   9   8       70.30      127.34    108.47 o 
   1   9   8     2301.84     2484.37    137.80 o 
   2   9   8       51.80      110.40    105.54 o 
   3   9   8      582.85      593.45     88.91 o 
   4   9   8      140.57      106.23     66.37 o 
   5   9   8      406.80      389.17     87.08 o 
   6   9   8        8.78      -56.09     46.88 o 
   7   9   8        1.74      -21.94     52.13 o 
   8   9   8      103.02      108.54     59.58 o 
  -8  10   8        1.86      -84.27     56.18 o 
  -7  10   8      155.31      118.74     69.80 o 
  -6  10   8       99.96      -13.27     66.03 o 
  -5  10   8      904.65     1083.08    120.44 o 
  -4  10   8        5.16      -95.70     63.80 o 
  -3  10   8      178.92       96.52    111.24 o 
  -2  10   8      289.75      433.16     92.75 o 
  -1  10   8      130.67      197.10     72.17 o 
   0  10   8       78.60       78.92     67.79 o 
   1  10   8       39.35      -38.51     66.79 o 
   2  10   8      364.70      496.97     89.91 o 
   3  10   8       10.84       38.87     62.95 o 
   4  10   8      336.18      381.56     85.38 o 
   5  10   8      442.73      443.78     98.09 o 
   6  10   8       28.57       -3.22     71.66 o 
  -5  11   8       31.58       -3.82    158.60 o 
  -4  11   8      135.27      105.09     83.76 o 
  -3  11   8      242.23      214.58     88.80 o 
  -2  11   8       25.62       62.44    111.40 o 
  -1  11   8      244.97      249.43     84.83 o 
   0  11   8       24.50       38.08     78.03 o 
   1  11   8      487.36      764.77    112.37 o 
   2  11   8       50.27       55.82     81.74 o 
   3  11   8      100.19       63.52     75.10 o 
 -15   0   9      790.06     1073.93    172.40 o 
 -13   0   9     3064.98     3417.99    236.27 o 
 -11   0   9      246.88      286.68     89.84 o 
  -9   0   9     4801.10     4651.72    254.09 o 
  -7   0   9     5934.82     6032.73    186.17 o 
  -5   0   9     7479.29     7220.88    206.60 o 
  -3   0   9     2432.58     2302.82    105.70 o 
  -1   0   9    23284.65    23773.40    805.72 o 
   1   0   9    26444.79    31816.42    729.35 o 
   3   0   9    10046.57    10990.08    292.80 o 
   5   0   9     7239.55     7275.99    169.56 o 
   7   0   9     2018.42     2099.86    134.76 o 
   9   0   9     4396.97     4274.98    231.39 o 
  11   0   9      268.24      167.62     87.99 o 
  13   0   9       29.84       56.38     90.27 o 
 -15   1   9      262.56      185.14    120.31 o 
 -14   1   9       96.25      155.37     71.05 o 
 -13   1   9        9.62       55.31     65.32 o 
 -12   1   9       83.11       23.63     58.28 o 
 -11   1   9       16.85      -62.91     76.53 o 
 -10   1   9      198.53       97.87     57.48 o 
  -9   1   9     1744.89     1513.54     99.29 o 
  -8   1   9       69.56       48.81     30.95 o 
  -7   1   9     8471.95     8411.48    167.15 o 
  -6   1   9      282.11      263.27     30.58 o 
  -5   1   9     3065.08     2711.23     74.50 o 
  -4   1   9        9.65       -5.84     19.58 o 
  -3   1   9    19431.49    20451.39    345.96 o 
  -2   1   9       28.65       -8.17     20.99 o 
  -1   1   9     4416.64     4887.21    122.84 o 
   0   1   9      357.17      360.00     31.28 o 
   1   1   9      442.64      392.08     52.85 o 
   2   1   9     2572.64     2938.10     79.14 o 
   3   1   9     6042.84     6578.03    163.14 o 
   4   1   9     1123.76     1136.93     42.93 o 
   5   1   9      136.53       84.98     23.42 o 
   6   1   9       13.07      -11.61     19.98 o 
   7   1   9     1214.85     1064.23     50.39 o 
   8   1   9        0.86      -42.05     28.03 o 
   9   1   9     2297.14     2212.39    111.94 o 
  10   1   9      215.04      163.88     58.93 o 
  11   1   9     3257.37     3105.25    145.04 o 
  12   1   9        6.20      -16.63     51.67 o 
  13   1   9      930.86     1106.67    126.94 o 
 -15   2   9      570.04      669.43    127.70 o 
 -14   2   9      129.00       31.87     67.58 o 
 -13   2   9     1428.12     1598.91    129.81 o 
 -12   2   9      139.22      123.88     66.77 o 
 -11   2   9     1195.86     1221.49    102.97 o 
 -10   2   9      263.92      123.48     61.16 o 
  -9   2   9     4811.41     4838.69    182.31 o 
  -8   2   9      178.47      146.24     38.05 o 
  -7   2   9     1920.08     1778.00     61.51 o 
  -6   2   9     1427.52     1365.71     52.82 o 
  -5   2   9      890.29      782.04     40.28 o 
  -4   2   9     4345.18     4799.12    184.19 o 
  -3   2   9      716.15      738.90     44.77 o 
  -2   2   9       18.07       11.84     21.27 o 
  -1   2   9     3887.17     3954.83    148.10 o 
   0   2   9     3262.44     3759.18    123.34 o 
   1   2   9     7003.48     7557.16    147.31 o 
   2   2   9      669.50      726.20     48.93 o 
   3   2   9     5631.49     6189.52    133.16 o 
   4   2   9      568.89      619.54     38.38 o 
   5   2   9     6533.40     6873.24    130.58 o 
   6   2   9       24.97      -13.64     21.67 o 
   7   2   9      628.61      610.80     44.00 o 
   8   2   9     2332.73     2190.83     69.00 o 
   9   2   9     2150.92     2151.36    112.92 o 
  10   2   9      931.21      923.95    125.25 o 
  11   2   9       92.33      125.87     61.83 o 
  12   2   9      134.67      121.40     63.04 o 
 -15   3   9      287.98      341.97     94.86 o 
 -14   3   9      130.49      135.64     80.12 o 
 -13   3   9       14.69      -78.50     52.33 o 
 -12   3   9      525.97      574.27     95.74 o 
 -11   3   9       50.29      -38.21     50.69 o 
 -10   3   9      437.83      417.61     77.61 o 
  -9   3   9     1050.18     1018.37     93.39 o 
  -8   3   9     1072.18     1051.84     63.94 o 
  -7   3   9     2384.05     2314.23     71.84 o 
  -6   3   9      607.03      641.58     45.20 o 
  -5   3   9     3679.96     3412.22    179.84 o 
  -4   3   9       59.70       54.37     26.72 o 
  -3   3   9    16026.31    16372.83    328.12 o 
  -2   3   9       68.52       53.95     23.12 o 
  -1   3   9    11337.50    11914.47    245.98 o 
   0   3   9     2295.76     2174.35     58.08 o 
   1   3   9     1341.27     1252.52     59.05 o 
   2   3   9     6946.80     7186.20    171.56 o 
   3   3   9      345.96      406.71     42.20 o 
   4   3   9     1401.92     1240.21     53.89 o 
   5   3   9      235.47      153.50     27.58 o 
   6   3   9     1273.76     1185.01     59.80 o 
   7   3   9        9.81      -32.71     23.90 o 
   8   3   9      102.93       82.51     30.68 o 
   9   3   9      313.86      317.53     51.12 o 
  10   3   9      117.42      119.28     56.11 o 
  11   3   9     1228.82     1351.60    105.21 o 
  12   3   9      120.10       80.93     95.27 o 
 -14   4   9      379.59      158.55     77.89 o 
 -13   4   9      578.44      709.62    179.13 o 
 -12   4   9       13.35      -57.85     53.83 o 
 -11   4   9      529.40      563.86     94.26 o 
 -10   4   9     1949.48     1909.08    152.03 o 
  -9   4   9     1785.41     1774.07    161.21 o 
  -8   4   9     1799.57     1764.50     88.62 o 
  -7   4   9      206.11      238.82     35.64 o 
  -6   4   9     1965.16     1999.68    116.17 o 
  -5   4   9      528.03      539.99     45.96 o 
  -4   4   9     3301.18     3184.27    133.93 o 
  -3   4   9      217.55      127.37     29.72 o 
  -2   4   9     1440.51     1256.15     58.59 o 
  -1   4   9     2503.49     2141.74     70.26 o 
   0   4   9     6154.63     5738.25    117.93 o 
   1   4   9     1564.27     1573.26     67.22 o 
   2   4   9     1597.12     1444.12     65.26 o 
   3   4   9      640.32      702.13     55.04 o 
   4   4   9        4.34      -32.63     21.75 o 
   5   4   9     3077.33     2886.91     76.56 o 
   6   4   9       73.20       15.53     25.61 o 
   7   4   9     1534.62     1567.30     60.07 o 
   8   4   9      648.97      692.04     48.90 o 
   9   4   9     1019.68      915.78    138.29 o 
  10   4   9      619.94      840.81     92.35 o 
  11   4   9       15.81        9.78     71.59 o 
  12   4   9      765.53      786.17    138.29 o 
 -14   5   9      149.81      149.87     84.02 o 
 -13   5   9        7.01      -15.09     66.51 o 
 -12   5   9     1790.26     1812.54    129.93 o 
 -11   5   9      247.75      176.87    132.31 o 
 -10   5   9     1488.92     1714.13    144.53 o 
  -9   5   9      197.84      246.51     64.63 o 
  -8   5   9     1641.68     1692.79     83.71 o 
  -7   5   9      749.33      791.18     53.38 o 
  -6   5   9     2024.51     2024.35    157.29 o 
  -5   5   9     2717.52     2595.46    106.27 o 
  -4   5   9        0.82      -11.09     23.64 o 
  -3   5   9     2569.23     2380.26    134.48 o 
  -2   5   9     1034.43      962.49     53.08 o 
  -1   5   9     1280.03     1073.33     53.52 o 
   0   5   9     1474.95     1355.05     63.91 o 
   1   5   9      397.35      366.49     45.00 o 
   2   5   9     6361.35     6407.32    162.65 o 
   3   5   9        0.42      -15.32     28.17 o 
   4   5   9     2369.45     2196.19     76.08 o 
   5   5   9        2.65      -31.68     27.93 o 
   6   5   9     3944.96     3901.57    111.06 o 
   7   5   9       20.95       39.39     34.76 o 
   8   5   9      591.31      671.32     59.32 o 
   9   5   9      239.81      234.63     53.97 o 
  10   5   9      300.65      232.43     72.26 o 
  11   5   9      196.31      130.63     66.57 o 
 -13   6   9       67.13      -12.29     64.44 o 
 -12   6   9       31.78       -0.12     66.35 o 
 -11   6   9      131.46       29.48     64.96 o 
 -10   6   9      163.65      186.80     67.73 o 
  -9   6   9      107.69       51.12     54.73 o 
  -8   6   9     1384.75     1328.20     76.96 o 
  -7   6   9       18.46      -29.35     35.73 o 
  -6   6   9     1834.75     1941.29    187.72 o 
  -5   6   9      584.08      651.82     85.63 o 
  -4   6   9     3364.02     3283.18    241.99 o 
  -3   6   9        7.30       -3.29     28.10 o 
  -2   6   9     1569.38     1527.05    111.00 o 
  -1   6   9      475.36      538.19     67.19 o 
   0   6   9     5016.91     4914.41    136.93 o 
   1   6   9      141.83      143.39     37.05 o 
   2   6   9      876.94      841.89     60.43 o 
   3   6   9       56.46       58.03     34.58 o 
   4   6   9      112.69       64.31     33.68 o 
   5   6   9      581.17      557.13     52.82 o 
   6   6   9      420.57      409.20     49.75 o 
   7   6   9       13.34        7.16     35.37 o 
   8   6   9      690.32      892.99     77.61 o 
   9   6   9      227.57      189.56     55.25 o 
  10   6   9      577.17      720.12    105.81 o 
 -12   7   9      988.88     1074.16    238.99 o 
 -11   7   9       12.50      -85.09     56.73 o 
 -10   7   9     1396.90     1408.76    117.66 o 
  -9   7   9       55.78      -39.93     48.57 o 
  -8   7   9      271.39      230.49     58.64 o 
  -7   7   9       20.44      -43.84     37.44 o 
  -6   7   9      665.21      762.64     69.25 o 
  -5   7   9      161.16      111.62     42.68 o 
  -4   7   9      198.59      170.52     41.15 o 
  -3   7   9       19.39      -11.58     33.74 o 
  -2   7   9      495.23      643.73     81.42 o 
  -1   7   9       34.24      -75.69     50.46 o 
   0   7   9      686.24      613.51     78.24 o 
   1   7   9       29.73      -13.33     32.03 o 
   2   7   9     3205.85     3070.40    148.49 o 
   3   7   9      282.36      305.95     50.35 o 
   4   7   9     1834.30     1705.01     83.30 o 
   5   7   9      146.79      105.28     37.51 o 
   6   7   9     2181.17     2173.61     85.90 o 
   7   7   9       11.84      -21.36     41.66 o 
   8   7   9      825.76      928.23    129.60 o 
   9   7   9        2.71      -31.81     48.98 o 
  10   7   9      190.92      112.48     68.19 o 
 -11   8   9        1.42        3.28     64.70 o 
 -10   8   9      112.95      137.88     90.65 o 
  -9   8   9        0.24      -10.30     51.46 o 
  -8   8   9      659.84      628.18     86.72 o 
  -7   8   9       84.24       70.58     45.82 o 
  -6   8   9     1256.16     1210.53    108.01 o 
  -5   8   9        5.32      -21.02     45.31 o 
  -4   8   9     3285.74     3502.20    375.65 o 
  -3   8   9      147.75       66.57     59.17 o 
  -2   8   9     1969.59     1995.42    197.66 o 
  -1   8   9       92.83       -0.68     53.29 o 
   0   8   9     1494.06     1374.13     99.43 o 
   1   8   9        3.18       60.31     53.46 o 
   2   8   9      458.28      530.38    139.05 o 
   3   8   9      123.61      103.79     58.21 o 
   4   8   9       56.81      -18.39     38.71 o 
   5   8   9        0.22      -26.54     43.88 o 
   6   8   9      142.43      105.64     43.19 o 
   7   8   9       15.51       -6.34     40.97 o 
   8   8   9      259.06      242.00     60.35 o 
 -10   9   9      606.44      586.50    147.20 o 
  -9   9   9        4.87      -61.00     55.26 o 
  -8   9   9      239.33      208.07     69.94 o 
  -7   9   9      224.40      157.31     61.20 o 
  -6   9   9       36.64        0.71     44.62 o 
  -5   9   9      327.83      387.82     80.73 o 
  -4   9   9        0.08      -66.86     59.30 o 
  -3   9   9       40.66      -34.78     59.66 o 
  -2   9   9       56.47       25.95     63.11 o 
  -1   9   9      532.51      625.62     89.36 o 
   0   9   9      168.60      149.58     65.53 o 
   1   9   9      197.87      117.37     65.47 o 
   2   9   9      998.79     1076.72    176.47 o 
   3   9   9      124.40      163.41     76.05 o 
   4   9   9     1315.70     1407.20    112.89 o 
   5   9   9        2.37      -22.58     57.09 o 
   6   9   9      493.50      596.27    104.40 o 
   7   9   9       12.70      -26.58     52.37 o 
  -8  10   9      211.02      115.80     71.25 o 
  -7  10   9       25.03      -42.91     93.10 o 
  -6  10   9      209.33      278.92     84.69 o 
  -5  10   9       12.19       82.40     91.69 o 
  -4  10   9      627.91      703.72    102.33 o 
  -3  10   9       33.18       69.21     73.41 o 
  -2  10   9      690.75      827.20    107.91 o 
  -1  10   9      128.10      117.62     72.40 o 
   0  10   9      436.59      420.97     87.65 o 
   1  10   9       68.44      103.21     68.86 o 
   2  10   9       20.11      -20.36     64.31 o 
   3  10   9      298.70      367.76     92.00 o 
   4  10   9       33.93       -0.39     66.64 o 
   5  10   9      194.55      233.42     77.12 o 
  -4  11   9       69.95      -87.72     68.53 o 
  -3  11   9       94.22       55.41     79.45 o 
  -2  11   9       11.43      -13.48     79.99 o 
  -1  11   9      224.01      338.50     87.23 o 
   0  11   9      178.01      171.68     82.31 o 
   1  11   9      142.06      237.13     90.10 o 
   2  11   9      109.33       55.27     75.46 o 
 -14   0  10      220.73      383.80    120.69 o 
 -12   0  10     2671.03     2770.33    206.18 o 
 -10   0  10     6208.74     6289.67    318.18 o 
  -8   0  10     6683.20     6431.76    301.56 o 
  -6   0  10     5595.72     5045.99    163.35 o 
  -4   0  10    19760.61    18722.45    458.19 o 
  -2   0  10        4.08       57.35     30.86 o 
   0   0  10       85.31      -35.96     48.34 o 
   2   0  10      503.98      445.42     55.26 o 
   4   0  10     1387.05     1300.10     79.96 o 
   6   0  10     3177.13     3433.90    139.09 o 
   8   0  10     1148.59     1205.12     89.70 o 
  10   0  10     5707.12     5509.69    283.75 o 
  12   0  10      341.93      490.69    121.78 o 
 -15   1  10        8.72      -31.77     71.11 o 
 -14   1  10      802.34     1066.34    116.60 o 
 -13   1  10       12.60      -72.05     56.08 o 
 -12   1  10      189.80      310.62     74.90 o 
 -11   1  10      123.38       28.04     58.73 o 
 -10   1  10     1198.36     1223.67    108.88 o 
  -9   1  10        2.27       -1.84     65.45 o 
  -8   1  10      638.80      545.23     53.96 o 
  -7   1  10      979.18      912.95     47.58 o 
  -6   1  10      717.27      642.93     46.96 o 
  -5   1  10      634.10      619.27     42.85 o 
  -4   1  10     3641.93     3608.43     91.88 o 
  -3   1  10     1724.56     1717.82     65.93 o 
  -2   1  10    15371.53    16693.05    337.45 o 
  -1   1  10       21.11       17.21     22.13 o 
   0   1  10    14986.86    17064.12    342.40 o 
   1   1  10       44.67        9.70     24.99 o 
   2   1  10     8429.78     9295.87    183.45 o 
   3   1  10        8.70      -20.31     23.29 o 
   4   1  10     5461.83     5679.52    130.87 o 
   5   1  10       94.14      103.83     24.30 o 
   6   1  10      623.36      531.48     46.17 o 
   7   1  10      185.99      148.96     37.48 o 
   8   1  10      449.14      436.60     49.71 o 
   9   1  10       29.72       24.26     45.97 o 
  10   1  10       35.02       44.57     51.97 o 
  11   1  10       91.24      164.60     75.77 o 
  12   1  10      374.83      333.96     70.95 o 
 -15   2  10      189.08      204.34     77.33 o 
 -14   2  10       84.15      -10.24     62.64 o 
 -13   2  10      423.40      374.24    129.43 o 
 -12   2  10     1386.82     1336.21    105.68 o 
 -11   2  10        0.94      -64.79     43.19 o 
 -10   2  10      451.08      240.23     69.69 o 
  -9   2  10        9.98      -15.81     63.12 o 
  -8   2  10     6780.66     6649.84    171.24 o 
  -7   2  10       31.99        6.47     24.48 o 
  -6   2  10     5655.73     5493.22    123.83 o 
  -5   2  10     3930.30     4128.82    122.80 o 
  -4   2  10     7774.47     8269.89    163.95 o 
  -3   2  10      352.24      275.00     37.12 o 
  -2   2  10     1654.28     1640.49     83.46 o 
  -1   2  10     2083.84     2165.63     74.34 o 
   0   2  10      115.88       93.22     32.87 o 
   1   2  10     3638.41     3758.46     86.88 o 
   2   2  10      851.56      917.52     55.43 o 
   3   2  10      763.37      742.94     45.53 o 
   4   2  10     1805.00     1671.55     63.21 o 
   5   2  10      507.59      484.00     37.72 o 
   6   2  10     3994.70     3965.73     94.17 o 
   7   2  10      564.05      556.79     44.17 o 
   8   2  10     2277.28     2306.18     82.90 o 
   9   2  10      294.66      172.43     57.43 o 
  10   2  10     3438.11     3103.17    156.54 o 
  11   2  10        1.17       15.72     51.39 o 
  12   2  10      346.71      418.72     81.70 o 
 -15   3  10       12.74      -60.76     69.85 o 
 -14   3  10      788.19      938.26    120.83 o 
 -13   3  10        0.59      -58.44     61.53 o 
 -12   3  10      975.58     1236.28    119.62 o 
 -11   3  10     1432.94     1600.77    113.13 o 
 -10   3  10        7.01      -61.86     41.24 o 
  -9   3  10     1835.83     1658.36    109.07 o 
  -8   3  10      150.34       78.84     39.17 o 
  -7   3  10     1741.80     1663.98     62.78 o 
  -6   3  10      283.54      239.91     35.45 o 
  -5   3  10     2015.71     2048.45     67.30 o 
  -4   3  10     1300.75     1118.73     54.33 o 
  -3   3  10      500.95      517.75     44.66 o 
  -2   3  10    12496.24    12643.26    724.36 o 
  -1   3  10       29.31       -7.29     21.35 o 
   0   3  10     5326.27     5216.26    132.62 o 
   1   3  10       32.03       12.83     28.30 o 
   2   3  10     4315.17     4773.31    275.44 o 
   3   3  10      328.23      381.88     46.36 o 
   4   3  10     1015.60      983.09     49.45 o 
   5   3  10      649.53      681.93     44.00 o 
   6   3  10      442.09      422.76     40.46 o 
   7   3  10     2277.58     2203.07     70.26 o 
   8   3  10      254.45      174.53     36.71 o 
   9   3  10      334.12      362.81     70.82 o 
  10   3  10       19.01       29.42     65.99 o 
  11   3  10      844.07      867.72     95.41 o 
  12   3  10      667.96      525.89    127.86 o 
 -14   4  10       21.90      -91.24     70.28 o 
 -13   4  10      310.81      232.58    112.33 o 
 -12   4  10      327.73      319.13     79.29 o 
 -11   4  10      695.89      750.47    177.67 o 
 -10   4  10      196.42      194.58     73.16 o 
  -9   4  10       22.61       -7.21     48.47 o 
  -8   4  10     1965.50     1860.51    146.99 o 
  -7   4  10      775.82      812.75     50.26 o 
  -6   4  10     3502.16     3634.34    130.53 o 
  -5   4  10     1501.41     1319.82     82.54 o 
  -4   4  10      771.70      705.56     47.02 o 
  -3   4  10     1920.31     1660.76     66.93 o 
  -2   4  10     1400.93     1254.68     55.78 o 
  -1   4  10     3509.43     3249.23    117.69 o 
   0   4  10      265.65      226.29     39.97 o 
   1   4  10    12940.52    12434.45    269.51 o 
   2   4  10      580.49      474.84     48.23 o 
   3   4  10     1687.69     1649.60     74.79 o 
   4   4  10      632.95      729.99     60.99 o 
   5   4  10      343.80      267.12     40.05 o 
   6   4  10     1518.46     1407.20     57.31 o 
   7   4  10      758.46      754.24     50.91 o 
   8   4  10      402.61      453.85     46.95 o 
   9   4  10       80.76       18.71     48.70 o 
  10   4  10      617.48      595.19    119.17 o 
  11   4  10       18.68      -69.63     73.11 o 
 -14   5  10       81.47       69.88     76.35 o 
 -13   5  10      247.66      158.50    130.47 o 
 -12   5  10      188.83      255.59     87.39 o 
 -11   5  10     1101.23     1383.09    186.14 o 
 -10   5  10       13.03      -29.95     57.86 o 
  -9   5  10     2639.94     2718.94    187.44 o 
  -8   5  10       96.44       12.50     40.03 o 
  -7   5  10     3360.57     3466.13    288.14 o 
  -6   5  10      107.09       45.89     34.54 o 
  -5   5  10     2177.98     1938.65    124.57 o 
  -4   5  10     1398.94     1240.24     60.02 o 
  -3   5  10      806.00      811.30     83.63 o 
  -2   5  10     1717.99     1605.81     87.21 o 
  -1   5  10      915.51      789.88     72.44 o 
   0   5  10      717.42      734.87     59.41 o 
   1   5  10        0.23      -40.44     26.96 o 
   2   5  10      765.85      833.09     55.82 o 
   3   5  10      681.42      582.22     55.26 o 
   4   5  10      257.74      217.59     42.68 o 
   5   5  10      789.61      827.63     59.18 o 
   6   5  10      613.17      643.10     55.79 o 
   7   5  10     3312.71     3216.62    103.40 o 
   8   5  10        6.57      -51.21     34.14 o 
   9   5  10     1322.63     1354.85     91.05 o 
  10   5  10       13.09      -27.02     52.65 o 
  11   5  10      256.66      298.19    114.93 o 
 -13   6  10      457.70      613.08    107.67 o 
 -12   6  10      152.57      132.66     74.88 o 
 -11   6  10      291.34      207.05     93.31 o 
 -10   6  10       55.59       54.49     61.86 o 
  -9   6  10       40.75      -20.38     52.43 o 
  -8   6  10        1.08       48.65     43.17 o 
  -7   6  10        2.04      -36.01     35.42 o 
  -6   6  10      622.13      690.52     63.40 o 
  -5   6  10      514.10      521.37     55.05 o 
  -4   6  10       74.05       57.58     32.94 o 
  -3   6  10     4520.94     4226.30    142.41 o 
  -2   6  10       13.18      -56.14     61.97 o 
  -1   6  10     2661.78     2356.76    164.03 o 
   0   6  10        4.24      -40.77     27.18 o 
   1   6  10     2172.82     2077.26     92.23 o 
   2   6  10      630.69      712.60     61.38 o 
   3   6  10     2282.28     2337.13     94.23 o 
   4   6  10       28.24       -5.55     36.29 o 
   5   6  10      917.45     1003.03     61.87 o 
   6   6  10       23.33       42.31     37.80 o 
   7   6  10      275.52      152.24     44.51 o 
   8   6  10      325.23      250.01     56.58 o 
   9   6  10       27.59       25.30     48.18 o 
  10   6  10       57.06       73.96     60.33 o 
 -12   7  10       32.30       52.66     77.83 o 
 -11   7  10      554.84      552.25    160.34 o 
 -10   7  10        8.74      -85.75     57.16 o 
  -9   7  10      967.30     1015.15    268.81 o 
  -8   7  10       37.17      -10.30     43.02 o 
  -7   7  10     1997.39     2222.23    308.47 o 
  -6   7  10      191.54      162.23     48.53 o 
  -5   7  10     2435.11     2498.15    217.45 o 
  -4   7  10       11.93      -10.52     46.08 o 
  -3   7  10      493.96      585.45     78.73 o 
  -2   7  10       35.24       83.65     52.68 o 
  -1   7  10      442.13      361.02     76.14 o 
   0   7  10       18.18      -65.98     43.99 o 
   1   7  10       12.46      -46.22     30.82 o 
   2   7  10      135.19      180.25     46.89 o 
   3   7  10     1436.94     1261.10     72.66 o 
   4   7  10        0.47      -12.08     40.75 o 
   5   7  10      813.77      929.45     83.22 o 
   6   7  10        5.71      -51.13     34.08 o 
   7   7  10     1002.89     1164.85     78.66 o 
   8   7  10        6.29        4.24     51.28 o 
   9   7  10     1197.61     1431.20    189.67 o 
 -11   8  10      463.29      561.36    153.33 o 
 -10   8  10       18.09      -39.80     61.73 o 
  -9   8  10       56.48        0.02     58.98 o 
  -8   8  10       91.87       43.87     56.60 o 
  -7   8  10      450.59      472.88     65.35 o 
  -6   8  10        0.86      -17.20     43.07 o 
  -5   8  10      262.66      246.48     77.96 o 
  -4   8  10       15.43      -65.32     56.80 o 
  -3   8  10      819.43     1029.09    154.42 o 
  -2   8  10       20.24        1.28     55.22 o 
  -1   8  10     1283.56     1161.73    101.84 o 
   0   8  10       11.14      -39.37     53.83 o 
   1   8  10     1648.92     1501.63    163.76 o 
   2   8  10        7.79      -10.60     53.06 o 
   3   8  10     1161.77     1216.14    107.27 o 
   4   8  10        1.38       16.61     42.32 o 
   5   8  10     1158.03     1183.62     87.68 o 
   6   8  10       16.26      -11.58     46.88 o 
   7   8  10        5.01      -59.09     39.40 o 
   8   8  10        1.92      -35.23     53.46 o 
  -9   9  10      456.45      351.27     85.98 o 
  -8   9  10        0.01      -40.93     54.63 o 
  -7   9  10      456.99      762.37    104.65 o 
  -6   9  10        1.78      -92.86     61.91 o 
  -5   9  10     1350.92     1596.25    128.57 o 
  -4   9  10        6.18      -46.03     61.37 o 
  -3   9  10      156.43      147.37     88.48 o 
  -2   9  10      539.94      510.71     85.95 o 
  -1   9  10      100.47      -78.47     60.67 o 
   0   9  10       24.50      -24.94     58.32 o 
   1   9  10        0.70      -38.80     54.05 o 
   2   9  10       67.96       68.82     71.29 o 
   3   9  10      391.83      468.95     89.43 o 
   4   9  10      153.75      126.72     83.70 o 
   5   9  10      292.23      367.05    118.03 o 
   6   9  10        2.25      -29.88     65.39 o 
  -7  10  10       66.72       81.37    112.65 o 
  -6  10  10      133.91      155.47     79.45 o 
  -5  10  10       98.67      152.52     83.27 o 
  -4  10  10      117.56      150.66     75.83 o 
  -3  10  10      637.92      748.39    266.64 o 
  -2  10  10      191.78      162.16    100.59 o 
  -1  10  10      353.82      402.37     88.43 o 
   0  10  10        5.45      -44.60     70.15 o 
   1  10  10      734.89      793.08    187.77 o 
   2  10  10       19.01      -64.23     68.43 o 
   3  10  10      366.06      399.85     89.68 o 
   4  10  10       98.17      110.84     79.83 o 
  -3  11  10      173.15      149.24     83.81 o 
  -2  11  10      134.84      128.09     77.56 o 
  -1  11  10        0.25     -106.70     71.13 o 
   0  11  10      239.73      219.93     89.60 o 
 -15   0  11      291.13      362.50    133.40 o 
 -13   0  11        0.65      -58.44     84.08 o 
 -11   0  11        3.67      -66.37     77.13 o 
  -9   0  11      248.68      141.66     77.56 o 
  -7   0  11     2527.17     2497.94    110.06 o 
  -5   0  11     8589.38     8613.91    246.69 o 
  -3   0  11     9129.71     8526.46    656.57 o 
  -1   0  11     8955.43     9926.22    402.48 o 
   1   0  11     2281.59     2314.83    160.23 o 
   3   0  11     1580.38     1689.05     97.99 o 
   5   0  11      182.52        2.52    106.02 o 
   7   0  11      732.31      817.31    104.83 o 
   9   0  11     3664.16     3782.23    227.69 o 
  11   0  11     1232.69     1397.98    143.72 o 
 -15   1  11      752.09      846.10    121.34 o 
 -14   1  11       21.45      -49.62     58.22 o 
 -13   1  11     1694.00     1585.83    150.45 o 
 -12   1  11      172.69       97.37    103.36 o 
 -11   1  11     1827.92     2003.91    248.93 o 
 -10   1  11      100.80       53.53     55.80 o 
  -9   1  11     5231.21     5094.89    191.57 o 
  -8   1  11       29.41        3.83     30.90 o 
  -7   1  11     1506.62     1522.20     60.78 o 
  -6   1  11      658.52      659.97     45.62 o 
  -5   1  11     1055.91      786.20     46.44 o 
  -4   1  11      216.20      202.15     31.57 o 
  -3   1  11        2.27      -32.18     21.45 o 
  -2   1  11      202.43      305.23     44.83 o 
  -1   1  11     4099.92     4379.38    228.22 o 
   0   1  11      173.62      183.58     50.98 o 
   1   1  11     4981.70     5804.67    125.30 o 
   2   1  11       78.55       51.47     31.39 o 
   3   1  11     7159.36     7520.48    215.55 o 
   4   1  11      422.05      421.31     43.82 o 
   5   1  11     5930.77     6078.54    142.73 o 
   6   1  11       13.73      -44.32     29.55 o 
   7   1  11     1039.97     1070.16     67.08 o 
   8   1  11      722.59      634.06     67.62 o 
   9   1  11     1148.93     1126.35     95.41 o 
  10   1  11       62.28      -21.42     51.39 o 
  11   1  11      335.90      336.16     72.88 o 
  12   1  11       39.52       19.41     59.51 o 
 -15   2  11      288.84      363.68     88.20 o 
 -14   2  11       30.88       43.00     62.84 o 
 -13   2  11        7.29      -78.77     63.00 o 
 -12   2  11      346.56      409.80     82.47 o 
 -11   2  11      122.25       68.34     65.61 o 
 -10   2  11      257.93      257.28     72.84 o 
  -9   2  11     3639.32     3598.93    182.23 o 
  -8   2  11      866.72      891.75     61.27 o 
  -7   2  11     1778.72     1647.50     62.70 o 
  -6   2  11      126.04      130.17     30.77 o 
  -5   2  11     5156.43     5316.90    122.48 o 
  -4   2  11      261.95      281.09     33.83 o 
  -3   2  11     6282.96     6390.39    187.09 o 
  -2   2  11      220.83      274.55     37.70 o 
  -1   2  11     7291.83     7754.08    179.88 o 
   0   2  11      901.63      858.13     54.02 o 
   1   2  11     3476.45     3749.65    115.13 o 
   2   2  11     2872.61     3127.07    173.37 o 
   3   2  11      697.39      656.63     60.05 o 
   4   2  11      308.72      349.53     39.84 o 
   5   2  11      171.01       82.48     33.95 o 
   6   2  11      631.28      620.94     45.41 o 
   7   2  11      438.42      309.18     44.59 o 
   8   2  11        1.86       22.33     33.43 o 
   9   2  11      443.69      387.97     67.93 o 
  10   2  11      182.06      104.82     58.16 o 
  11   2  11     1221.37     1418.95    104.54 o 
 -14   3  11       64.49      -47.47    114.23 o 
 -13   3  11      483.01      347.95     90.61 o 
 -12   3  11        0.08      -35.18     59.73 o 
 -11   3  11     1110.61     1293.06    124.42 o 
 -10   3  11      142.20       -0.68     56.05 o 
  -9   3  11     1684.69     1556.42    112.67 o 
  -8   3  11      189.59      239.76     66.86 o 
  -7   3  11     1498.23     1388.79     69.08 o 
  -6   3  11     3750.64     3691.70     98.92 o 
  -5   3  11      222.06      150.73     30.35 o 
  -4   3  11      859.20      669.58     46.25 o 
  -3   3  11      102.16       88.71     29.12 o 
  -2   3  11     2833.87     2920.89    138.57 o 
  -1   3  11      684.23      690.15     72.35 o 
   0   3  11     1872.58     1726.18     76.66 o 
   1   3  11     5805.97     5878.29    207.40 o 
   2   3  11     1138.18     1040.23     61.05 o 
   3   3  11     2471.42     2513.71    109.65 o 
   4   3  11      200.59      119.56     39.02 o 
   5   3  11     2522.91     2538.00     84.35 o 
   6   3  11       37.13      -27.34     25.00 o 
   7   3  11     1811.70     1643.99     62.93 o 
   8   3  11     1671.38     1591.74     74.30 o 
   9   3  11      420.90      435.45     75.62 o 
  10   3  11      347.34      229.53     66.88 o 
  11   3  11       81.81       65.18     59.49 o 
 -14   4  11      171.84      147.08     81.91 o 
 -13   4  11        3.63      -56.96     59.80 o 
 -12   4  11     1710.57     1720.75    213.24 o 
 -11   4  11       64.02      -16.91     56.83 o 
 -10   4  11      683.85      732.91    148.23 o 
  -9   4  11       37.76       -8.40     52.12 o 
  -8   4  11     3778.41     3601.46    171.86 o 
  -7   4  11     2570.85     2529.48     82.88 o 
  -6   4  11        2.03      -38.85     25.90 o 
  -5   4  11     1217.84     1158.25     60.57 o 
  -4   4  11       66.94      -11.87     27.30 o 
  -3   4  11     2912.30     2713.53    110.87 o 
  -2   4  11      737.91      653.11     56.69 o 
  -1   4  11     3022.36     2966.74    129.24 o 
   0   4  11      583.64      668.42     68.64 o 
   1   4  11     1553.23     1564.57    107.63 o 
   2   4  11     1417.69     1441.91     70.72 o 
   3   4  11      111.64       49.35     35.99 o 
   4   4  11     1273.86     1276.37     70.01 o 
   5   4  11        0.91      -42.00     34.67 o 
   6   4  11     2461.73     2330.24     74.61 o 
   7   4  11      593.74      618.25     50.47 o 
   8   4  11      393.08      374.37     49.01 o 
   9   4  11       43.99       21.40     73.11 o 
  10   4  11      192.49      216.07     94.62 o 
  11   4  11      376.48      385.75    113.74 o 
 -13   5  11      497.78      482.48    196.19 o 
 -12   5  11       68.08       -8.10     61.03 o 
 -11   5  11      327.21      294.70     87.37 o 
 -10   5  11      459.74      501.47    106.78 o 
  -9   5  11       14.04      -11.41     47.98 o 
  -8   5  11     1092.49     1074.86     69.93 o 
  -7   5  11      310.24      369.56     47.20 o 
  -6   5  11     2025.69     1910.82    130.02 o 
  -5   5  11        0.10      -40.92     27.28 o 
  -4   5  11     1470.58     1398.59     66.95 o 
  -3   5  11       17.68      -20.80     27.58 o 
  -2   5  11     4742.86     4740.37    465.16 o 
  -1   5  11     1140.99     1110.80     82.46 o 
   0   5  11     1662.71     1539.64     74.22 o 
   1   5  11      616.97      591.46     56.94 o 
   2   5  11     1278.07     1186.58     81.42 o 
   3   5  11     1087.57      981.91     61.94 o 
   4   5  11        0.55      -52.17     34.78 o 
   5   5  11      630.87      699.22     66.42 o 
   6   5  11      131.64       35.45     36.17 o 
   7   5  11      915.63      925.14     67.86 o 
   8   5  11      653.47      653.08     64.36 o 
   9   5  11      110.11       51.17     60.66 o 
  10   5  11      288.05      237.58    102.22 o 
 -13   6  11       38.25      -54.70     74.68 o 
 -12   6  11      655.06      763.30    139.37 o 
 -11   6  11       82.20       20.11     63.66 o 
 -10   6  11     1309.35     1306.41    197.33 o 
  -9   6  11      128.66       -0.72     54.42 o 
  -8   6  11     1542.15     1509.78    172.55 o 
  -7   6  11     1029.42     1022.82     89.45 o 
  -6   6  11      963.05      894.83     72.51 o 
  -5   6  11      142.73      112.47     38.61 o 
  -4   6  11       17.98       -7.40     32.38 o 
  -3   6  11      610.52      681.69    115.69 o 
  -2   6  11      186.77      131.47     88.26 o 
  -1   6  11      777.51      708.09    127.15 o 
   0   6  11     1349.96     1246.99     75.46 o 
   1   6  11       43.74      -49.15     33.84 o 
   2   6  11     2507.46     2179.63     90.90 o 
   3   6  11       42.30      -25.75     34.86 o 
   4   6  11     1878.80     1798.60     88.33 o 
   5   6  11      131.29       46.43     44.41 o 
   6   6  11     3142.67     3115.92    104.23 o 
   7   6  11      382.85      368.09     52.15 o 
   8   6  11     1100.74     1320.47     98.20 o 
   9   6  11       10.56      -76.41     50.94 o 
 -12   7  11        8.04      -86.08     57.38 o 
 -11   7  11       50.29       23.74     72.57 o 
 -10   7  11      108.31       16.35     72.57 o 
  -9   7  11        4.74        9.12     72.13 o 
  -8   7  11     1149.11     1257.70     88.56 o 
  -7   7  11       13.58      -35.22     42.78 o 
  -6   7  11     2578.32     2701.21    201.61 o 
  -5   7  11      127.48       83.41     62.18 o 
  -4   7  11     2369.93     2424.34    163.00 o 
  -3   7  11      274.01      244.06     73.22 o 
  -2   7  11     1322.91     1421.00    106.88 o 
  -1   7  11       58.44      -66.30     45.24 o 
   0   7  11     1071.72     1115.68    100.16 o 
   1   7  11       24.39       -4.14     36.13 o 
   2   7  11     1064.90     1027.02     70.50 o 
   3   7  11      181.03      183.42     48.72 o 
   4   7  11       99.45      105.57     43.90 o 
   5   7  11       14.11        7.80     42.89 o 
   6   7  11       42.99       16.55     50.53 o 
   7   7  11        5.70      -57.73     38.49 o 
   8   7  11      576.36      532.49     73.56 o 
 -10   8  11     1065.00     1246.09    126.50 o 
  -9   8  11        0.12      -61.63     74.96 o 
  -8   8  11      214.49      133.29     67.77 o 
  -7   8  11       17.28      -35.44     44.32 o 
  -6   8  11      195.42      189.08    118.46 o 
  -5   8  11       82.97       63.72     60.51 o 
  -4   8  11       92.76       56.49     63.37 o 
  -3   8  11       45.28       26.26     87.56 o 
  -2   8  11      248.20      157.72     73.48 o 
  -1   8  11        6.92      -73.67     49.12 o 
   0   8  11      526.02      456.64     81.44 o 
   1   8  11       53.07        9.02     60.31 o 
   2   8  11     1061.04     1132.34    152.08 o 
   3   8  11      297.56      244.87    123.08 o 
   4   8  11     1754.07     1831.93     93.70 o 
   5   8  11       62.15       82.95     50.07 o 
   6   8  11      545.21      627.68     75.42 o 
   7   8  11        0.01       -8.34     48.96 o 
  -9   9  11       62.00        4.52     70.01 o 
  -8   9  11      380.68      473.53    135.90 o 
  -7   9  11        7.66      -60.83     90.49 o 
  -6   9  11      602.57      809.92    107.48 o 
  -5   9  11       74.82      -44.03     66.43 o 
  -4   9  11     1044.79     1173.98    201.67 o 
  -3   9  11       28.65       -7.03     63.01 o 
  -2   9  11      982.42     1253.58    119.60 o 
  -1   9  11        1.79      -22.34     61.22 o 
   0   9  11      502.17      508.08     90.84 o 
   1   9  11      122.36      115.01     63.99 o 
   2   9  11      255.68      232.21     76.20 o 
   3   9  11       58.23       72.08     68.24 o 
   4   9  11       12.13      -65.19     65.66 o 
   5   9  11      112.67       79.78     71.00 o 
  -6  10  11        2.42      -84.35     74.50 o 
  -5  10  11      328.63      416.40     95.14 o 
  -4  10  11        8.54      -60.02     76.14 o 
  -3  10  11       91.12      153.44     79.88 o 
  -2  10  11       16.67      -27.22     72.73 o 
  -1  10  11      210.54      159.79     77.70 o 
   0  10  11      147.35      106.41     73.23 o 
   1  10  11       18.85      -19.34     68.20 o 
   2  10  11      276.07      227.24    115.80 o 
   3  10  11        7.77      -21.45     68.52 o 
 -14   0  12      678.49      849.72    155.34 o 
 -12   0  12      922.69     1095.99    166.21 o 
 -10   0  12      509.54      598.78    131.12 o 
  -8   0  12      180.11      117.14     50.41 o 
  -6   0  12      805.08      697.57     71.74 o 
  -4   0  12     2720.24     2507.13    188.69 o 
  -2   0  12     5816.99     6207.79    269.46 o 
   0   0  12    10131.31    10926.94    444.52 o 
   2   0  12     8205.81     9512.73    277.37 o 
   4   0  12     2280.55     2310.39    118.02 o 
   6   0  12      773.88      641.50     82.60 o 
   8   0  12        2.91      -83.19     69.31 o 
  10   0  12       33.85      -19.77     82.56 o 
 -15   1  12        9.78      -80.00     61.17 o 
 -14   1  12      233.69      267.42     79.49 o 
 -13   1  12        0.20      -23.50     64.01 o 
 -12   1  12     1319.96     1333.83    105.82 o 
 -11   1  12      111.64       30.25     60.78 o 
 -10   1  12     5372.44     5305.16    204.41 o 
  -9   1  12     1646.72     1614.26    129.43 o 
  -8   1  12     1565.90     1510.24     73.80 o 
  -7   1  12       29.83       -5.94     25.66 o 
  -6   1  12     3562.25     3319.98     93.21 o 
  -5   1  12      920.03      820.76     49.16 o 
  -4   1  12     7100.37     6740.52    146.59 o 
  -3   1  12      291.59      229.69     35.18 o 
  -2   1  12     2071.64     1934.66     77.61 o 
  -1   1  12      840.46      936.00     66.91 o 
   0   1  12      716.76      594.02     48.56 o 
   1   1  12      246.29      159.43     34.46 o 
   2   1  12      231.84      192.77     67.89 o 
   3   1  12      424.06      443.05     45.51 o 
   4   1  12     4995.14     4907.08    125.75 o 
   5   1  12      323.85      403.53     48.31 o 
   6   1  12     2523.45     2625.90     91.26 o 
   7   1  12        2.54      -46.96     31.31 o 
   8   1  12     2307.44     2243.60    114.16 o 
   9   1  12       78.70       15.67     51.73 o 
  10   1  12     1444.69     1579.50    109.69 o 
  11   1  12        0.05        4.67     54.68 o 
 -14   2  12      936.11     1190.29    126.12 o 
 -13   2  12       91.16       52.06     70.56 o 
 -12   2  12      582.51      626.00     95.80 o 
 -11   2  12     1156.77     1290.98    228.02 o 
 -10   2  12      240.51      241.60     66.11 o 
  -9   2  12      717.59      752.86    152.95 o 
  -8   2  12      254.63      216.96     44.28 o 
  -7   2  12      101.89       45.81     29.38 o 
  -6   2  12      155.70      108.59     30.73 o 
  -5   2  12      225.03      238.43     36.23 o 
  -4   2  12      948.01      869.01     48.86 o 
  -3   2  12      497.62      424.99     47.40 o 
  -2   2  12     7850.10     8999.26    237.85 o 
  -1   2  12       19.65       -2.00     27.84 o 
   0   2  12    10268.63    12065.59    800.18 o 
   1   2  12       68.09       20.37     45.69 o 
   2   2  12     9735.35    10800.93    251.54 o 
   3   2  12       20.25      -35.14     31.74 o 
   4   2  12     1147.35     1120.14     61.54 o 
   5   2  12      602.80      649.43     80.67 o 
   6   2  12      164.52       28.85     35.51 o 
   7   2  12      227.30      140.50     61.56 o 
   8   2  12      112.20       36.17     39.58 o 
   9   2  12      645.48      550.30     80.09 o 
  10   2  12        0.29      -15.84     53.51 o 
  11   2  12      333.17      180.69     64.29 o 
 -14   3  12       34.64      -25.89     64.01 o 
 -13   3  12      458.60      459.97     99.92 o 
 -12   3  12      853.83      824.07    180.87 o 
 -11   3  12      285.56      185.89     75.24 o 
 -10   3  12     1221.94     1096.09    122.81 o 
  -9   3  12      293.74      338.96     72.48 o 
  -8   3  12     3617.06     3816.94    127.93 o 
  -7   3  12       79.51      -25.80     28.70 o 
  -6   3  12      927.10      910.62     52.46 o 
  -5   3  12      675.29      605.18     46.80 o 
  -4   3  12     1057.29      956.61     78.63 o 
  -3   3  12     1094.72     1042.30     57.46 o 
  -2   3  12     1775.65     1633.71     66.95 o 
  -1   3  12     4090.06     4340.62    176.26 o 
   0   3  12       22.99      -26.98     40.50 o 
   1   3  12     4596.11     4899.64    141.95 o 
   2   3  12       23.49      -50.38     33.59 o 
   3   3  12      616.00      711.41     64.12 o 
   4   3  12     1758.71     1731.99    102.81 o 
   5   3  12      900.46      905.69     62.43 o 
   6   3  12     1681.07     1515.40     70.90 o 
   7   3  12        7.11      -23.20     35.00 o 
   8   3  12     1148.85     1219.64     70.06 o 
   9   3  12       29.37      -65.74     48.06 o 
  10   3  12      573.24      589.78     84.62 o 
  11   3  12        0.20     -103.80     69.20 o 
 -14   4  12      302.52      435.31    103.32 o 
 -13   4  12       48.10      -16.49     94.08 o 
 -12   4  12      581.52      515.47     93.59 o 
 -11   4  12      636.50      659.74     98.25 o 
 -10   4  12       17.21      -94.42     80.88 o 
  -9   4  12     1880.90     1882.56    115.60 o 
  -8   4  12      120.09       80.38     44.94 o 
  -7   4  12     1629.98     1688.29     70.33 o 
  -6   4  12       69.20        7.72     34.86 o 
  -5   4  12     1722.12     1681.06     75.04 o 
  -4   4  12      779.46      731.36     73.65 o 
  -3   4  12      521.27      577.22     51.50 o 
  -2   4  12     2917.11     2846.29    127.88 o 
  -1   4  12      990.85      937.64     76.81 o 
   0   4  12     3008.42     2855.11    102.16 o 
   1   4  12        0.79      -18.56     29.68 o 
   2   4  12     2039.15     1966.37     84.90 o 
   3   4  12      164.16       90.21     40.26 o 
   4   4  12     1022.08      946.58     81.08 o 
   5   4  12     2196.15     2043.89    147.91 o 
   6   4  12       11.22      -25.27     40.62 o 
   7   4  12     2039.90     2099.70     75.39 o 
   8   4  12        3.70      -43.64     37.78 o 
   9   4  12      801.28      864.49    136.33 o 
  10   4  12        2.88     -112.33     75.50 o 
 -13   5  12      533.28      668.14    108.12 o 
 -12   5  12      176.16      100.96     73.47 o 
 -11   5  12      328.93      197.72     79.39 o 
 -10   5  12       70.24       18.37     56.05 o 
  -9   5  12       38.25       29.32     57.11 o 
  -8   5  12      518.14      625.29     68.10 o 
  -7   5  12        0.11      -24.79     33.72 o 
  -6   5  12      843.54      904.36     83.06 o 
  -5   5  12      372.04      316.92     46.91 o 
  -4   5  12      457.05      420.75     48.17 o 
  -3   5  12     2407.67     2174.46    113.50 o 
  -2   5  12     1107.30     1135.11     92.62 o 
  -1   5  12     2622.15     2317.73    119.86 o 
   0   5  12      157.25      121.03     39.21 o 
   1   5  12     3771.67     3632.69    120.09 o 
   2   5  12      942.56      928.05     68.15 o 
   3   5  12     1365.99     1282.53     75.35 o 
   4   5  12      175.98       91.10     42.11 o 
   5   5  12      447.15      448.01     72.75 o 
   6   5  12      241.15      242.86     55.73 o 
   7   5  12      238.44      171.55     45.49 o 
   8   5  12       35.79       -2.18     40.65 o 
   9   5  12       11.41       36.17     77.78 o 
 -12   6  12       98.37       78.89     72.86 o 
 -11   6  12      705.48     1016.21    114.03 o 
 -10   6  12        0.59      -37.32     58.33 o 
  -9   6  12     1762.69     1845.82    122.69 o 
  -8   6  12       83.23        8.77     45.07 o 
  -7   6  12     2925.46     3100.60    245.48 o 
  -6   6  12      135.49      105.01     43.06 o 
  -5   6  12     1081.94     1056.25     95.27 o 
  -4   6  12       67.87       48.31     52.67 o 
  -3   6  12     1324.22     1337.63    102.28 o 
  -2   6  12        0.57      -32.68     42.93 o 
  -1   6  12      105.00        8.22     46.79 o 
   0   6  12       10.13      -47.64     34.05 o 
   1   6  12       60.41      -27.14     32.77 o 
   2   6  12      153.20       99.69     41.36 o 
   3   6  12      210.45      176.30     47.02 o 
   4   6  12      500.87      525.49     63.31 o 
   5   6  12      998.38     1092.06     86.43 o 
   6   6  12       69.49       27.89     47.16 o 
   7   6  12     1241.92     1284.64     87.55 o 
   8   6  12        8.77      -36.29     48.11 o 
   9   6  12      572.49      733.74     97.79 o 
 -11   7  12      458.79      513.32    100.22 o 
 -10   7  12        9.85      -31.40     63.37 o 
  -9   7  12       29.60       -1.51     58.53 o 
  -8   7  12        3.66      -34.79     46.81 o 
  -7   7  12       31.30      -52.78     40.29 o 
  -6   7  12        2.95       10.47     56.42 o 
  -5   7  12       78.01       72.81     66.59 o 
  -4   7  12      299.86      202.40    106.08 o 
  -3   7  12     1807.10     1787.99    225.03 o 
  -2   7  12        8.48      -77.41     80.12 o 
  -1   7  12     1770.91     1639.73    108.75 o 
   0   7  12      133.90       93.24     63.67 o 
   1   7  12      946.27     1014.46     75.14 o 
   2   7  12       82.34       49.58     45.65 o 
   3   7  12     2378.98     2188.05    129.97 o 
   4   7  12       96.57       64.38     47.70 o 
   5   7  12      551.73      555.08     70.61 o 
   6   7  12        0.32        5.57     48.12 o 
   7   7  12       35.16      -46.83     51.59 o 
   8   7  12       14.60      -46.83     49.25 o 
 -10   8  12       21.61       15.28     66.68 o 
  -9   8  12      611.00      815.68    105.92 o 
  -8   8  12        3.56      -94.62     86.25 o 
  -7   8  12      887.53     1085.65    174.35 o 
  -6   8  12       48.55      -48.81     56.67 o 
  -5   8  12      910.02     1289.85    113.25 o 
  -4   8  12      293.83      333.30    177.61 o 
  -3   8  12      339.77      418.75     93.04 o 
  -2   8  12        0.05       23.67     60.36 o 
  -1   8  12      283.04      171.16     68.15 o 
   0   8  12       13.08      -50.39     57.17 o 
   1   8  12       19.41      -50.47     55.13 o 
   2   8  12        0.08      -28.95     57.19 o 
   3   8  12      542.93      598.98     99.13 o 
   4   8  12       33.75       22.76     44.87 o 
   5   8  12      245.38      286.95     59.91 o 
   6   8  12       13.55      -45.57     49.10 o 
  -8   9  12       46.39       49.97    105.16 o 
  -7   9  12       50.82       -0.54    106.89 o 
  -6   9  12      114.03      131.06     96.14 o 
  -5   9  12      262.41      248.70    144.10 o 
  -4   9  12       18.21      -14.90     69.16 o 
  -3   9  12      486.42      608.78     96.17 o 
  -2   9  12       51.60      -59.93     83.65 o 
  -1   9  12      580.94      570.19     98.74 o 
   0   9  12        9.86      -70.50     54.56 o 
   1   9  12      685.83      599.60     94.44 o 
   2   9  12       35.49       29.64     64.31 o 
   3   9  12      757.63      712.30    104.70 o 
   4   9  12       23.96       34.85     62.63 o 
   5   9  12      281.98      329.11    142.25 o 
  -5  10  12      604.48      757.71    124.55 o 
  -4  10  12        4.96      -82.60     67.48 o 
  -3  10  12      221.96      295.69     86.48 o 
  -2  10  12       79.98       26.02     72.80 o 
  -1  10  12        2.90      -92.81     68.20 o 
   0  10  12      183.74      149.83     76.94 o 
   1  10  12        1.72      -31.97     85.33 o 
   2  10  12      116.74      110.12     75.13 o 
 -13   0  13     2210.83     2245.53    200.53 o 
 -11   0  13      946.40     1044.06    151.54 o 
  -9   0  13     4272.73     3797.98    232.36 o 
  -7   0  13     1445.42     1334.49     86.91 o 
  -5   0  13     1119.64      927.30     72.91 o 
  -3   0  13       91.36        4.15     40.50 o 
  -1   0  13     1242.97     1354.29     80.00 o 
   1   0  13     4341.94     5144.36    276.58 o 
   3   0  13     8074.58     9119.39    277.22 o 
   5   0  13     4888.48     5117.39    190.93 o 
   7   0  13      930.53      967.48    101.90 o 
   9   0  13     1224.52     1281.20    144.70 o 
 -14   1  13       83.64       19.41     70.53 o 
 -13   1  13       57.95      168.39     77.19 o 
 -12   1  13      233.85      212.40     78.56 o 
 -11   1  13      533.70      621.70    145.84 o 
 -10   1  13      535.83      565.23     85.96 o 
  -9   1  13       84.04       32.85     57.10 o 
  -8   1  13      262.37      194.25     45.01 o 
  -7   1  13     3076.68     2980.56    137.54 o 
  -6   1  13      119.90       70.23     30.87 o 
  -5   1  13     4107.54     3850.75    104.57 o 
  -4   1  13       50.87       87.30     31.29 o 
  -3   1  13     9892.09    10402.33    206.11 o 
  -2   1  13      168.85      126.60     38.83 o 
  -1   1  13     5683.72     6194.56    162.22 o 
   0   1  13      152.60       80.50     34.56 o 
   1   1  13     3091.00     3469.16    152.85 o 
   2   1  13        2.26      -51.07     34.05 o 
   3   1  13        1.24      -61.25     40.83 o 
   4   1  13      355.62      377.82     48.93 o 
   5   1  13        7.93      -46.34     32.92 o 
   6   1  13      166.77       85.58     48.78 o 
   7   1  13      382.28      233.98     46.66 o 
   8   1  13       12.95      -13.34     40.04 o 
   9   1  13      819.30      872.91     97.98 o 
  10   1  13       91.05       45.83     56.13 o 
 -14   2  13        0.50      -49.07     63.45 o 
 -13   2  13     1573.71     1567.62    119.59 o 
 -12   2  13       66.06       17.32     70.26 o 
 -11   2  13     2109.08     2135.44    147.63 o 
 -10   2  13        9.91     -118.95     79.30 o 
  -9   2  13     1314.52     1289.84    128.84 o 
  -8   2  13      219.51      170.28     47.46 o 
  -7   2  13      543.54      556.94     55.06 o 
  -6   2  13     2072.20     2004.45     73.30 o 
  -5   2  13      293.91      209.86     36.13 o 
  -4   2  13      894.71      851.22     52.36 o 
  -3   2  13        1.93      -43.30     28.87 o 
  -2   2  13     2376.54     2408.98    124.71 o 
  -1   2  13      450.55      584.31     79.38 o 
   0   2  13     1999.39     2158.57    139.05 o 
   1   2  13     4044.97     4613.40    142.98 o 
   2   2  13        0.57      -13.28     40.33 o 
   3   2  13     1733.39     1765.74     85.44 o 
   4   2  13        3.74      -14.40     42.52 o 
   5   2  13     2787.86     2774.15     94.67 o 
   6   2  13      110.34        0.24     39.45 o 
   7   2  13     1186.33     1236.00     71.03 o 
   8   2  13      472.13      440.93     56.31 o 
   9   2  13      590.26      469.55     80.32 o 
  10   2  13       40.27      -53.82     58.97 o 
 -14   3  13      268.94      268.19    112.22 o 
 -13   3  13       24.65      -20.36     70.30 o 
 -12   3  13      453.12      490.28     92.16 o 
 -11   3  13      139.83       79.89     72.82 o 
 -10   3  13      992.29     1047.95    110.86 o 
  -9   3  13      344.22      303.73     78.16 o 
  -8   3  13      865.58      893.92    101.67 o 
  -7   3  13      759.67      753.63     63.44 o 
  -6   3  13      348.67      320.98     42.90 o 
  -5   3  13     1818.39     1785.30     97.07 o 
  -4   3  13       31.91      -10.60     30.43 o 
  -3   3  13     3795.36     3881.86    189.84 o 
  -2   3  13      153.76      136.78     53.79 o 
  -1   3  13     6503.54     6610.44    221.18 o 
   0   3  13      161.04      154.59     55.57 o 
   1   3  13     2961.94     3089.01    135.05 o 
   2   3  13      481.90      553.67     59.23 o 
   3   3  13        3.84      -47.95     31.97 o 
   4   3  13     2022.44     1982.80    148.52 o 
   5   3  13      130.22       13.96     77.54 o 
   6   3  13      335.64      303.77     49.16 o 
   7   3  13      189.32      166.68     45.02 o 
   8   3  13      528.97      529.88     60.88 o 
   9   3  13      113.00        6.29     55.57 o 
  10   3  13       98.40       12.62     61.64 o 
 -13   4  13      678.19      622.63    107.16 o 
 -12   4  13        1.03      -19.95     62.86 o 
 -11   4  13      245.24      240.76     80.37 o 
 -10   4  13      282.58      277.08     74.45 o 
  -9   4  13      186.48      159.72     64.03 o 
  -8   4  13      302.67      307.19     55.26 o 
  -7   4  13     1751.62     1679.78     72.23 o 
  -6   4  13     1754.36     1788.93     73.09 o 
  -5   4  13       47.38       20.59     35.17 o 
  -4   4  13     1827.93     1692.70     74.18 o 
  -3   4  13       11.04      -43.76     44.23 o 
  -2   4  13     4381.54     4174.47    164.84 o 
  -1   4  13      798.37      918.54     91.75 o 
   0   4  13      503.17      480.16     70.90 o 
   1   4  13     2003.22     1936.98     88.10 o 
   2   4  13      738.41      695.88     69.47 o 
   3   4  13     1623.45     1510.86     90.66 o 
   4   4  13        8.91      -56.67     37.78 o 
   5   4  13      560.11      505.34     80.75 o 
   6   4  13       35.41      -24.00     44.65 o 
   7   4  13     1761.19     1756.61    160.17 o 
   8   4  13      182.17       99.05     47.30 o 
   9   4  13      119.75       36.72     88.97 o 
 -13   5  13       20.65      -45.71     66.53 o 
 -12   5  13      608.25      721.89    111.08 o 
 -11   5  13       67.05       16.56     65.74 o 
 -10   5  13     1012.86     1272.35    119.46 o 
  -9   5  13       68.38       47.07     59.80 o 
  -8   5  13     1003.68     1213.80     85.26 o 
  -7   5  13     1290.31     1316.30     68.53 o 
  -6   5  13      896.59      877.71     66.49 o 
  -5   5  13      193.42      106.40     41.84 o 
  -4   5  13       39.48      -18.08     45.76 o 
  -3   5  13      475.26      516.39     72.74 o 
  -2   5  13      265.55      143.09     59.99 o 
  -1   5  13      399.12      309.00     66.95 o 
   0   5  13     1701.73     1620.09    105.18 o 
   1   5  13      136.46      211.07     45.71 o 
   2   5  13     1413.56     1395.77     77.57 o 
   3   5  13      432.92      350.00     56.82 o 
   4   5  13     1240.78     1286.48     79.43 o 
   5   5  13       67.26      -24.46     42.31 o 
   6   5  13     1380.07     1412.64     85.50 o 
   7   5  13       77.69       87.48     61.70 o 
   8   5  13     1089.64     1146.64    116.81 o 
   9   5  13       87.06       91.03     79.52 o 
 -12   6  13       64.28       21.97     76.16 o 
 -11   6  13       83.08      179.76     72.30 o 
 -10   6  13      159.54      139.27     68.49 o 
  -9   6  13        3.05      -31.66     59.05 o 
  -8   6  13      406.56      403.16     64.29 o 
  -7   6  13      205.65      187.65     52.79 o 
  -6   6  13     1393.57     1574.13    266.42 o 
  -5   6  13       10.53      -40.97     75.39 o 
  -4   6  13     3310.70     3241.00    148.05 o 
  -3   6  13      273.29      339.41     71.66 o 
  -2   6  13     1365.32     1454.26    111.40 o 
  -1   6  13      362.54      402.80     74.60 o 
   0   6  13     1565.54     1339.32    107.49 o 
   1   6  13      277.56      223.43     49.68 o 
   2   6  13      595.55      702.17     69.77 o 
   3   6  13      864.91      912.73     78.25 o 
   4   6  13        5.43      -39.12     40.61 o 
   5   6  13        6.94      -56.79     42.54 o 
   6   6  13      197.98      194.27     56.58 o 
   7   6  13       61.02       11.23     50.61 o 
   8   6  13      189.16      223.39     78.17 o 
 -11   7  13       80.05      132.64     79.87 o 
 -10   7  13      726.47      802.67    111.08 o 
  -9   7  13        0.36       25.21     60.81 o 
  -8   7  13      454.20      555.09     84.09 o 
  -7   7  13       39.72       37.55     67.36 o 
  -6   7  13      665.08      686.09    171.75 o 
  -5   7  13      117.85       51.08     82.02 o 
  -4   7  13        2.78       -4.01     58.40 o 
  -3   7  13       65.95       10.99     53.41 o 
  -2   7  13      194.11       82.57     59.48 o 
  -1   7  13      117.58       10.44     62.52 o 
   0   7  13      550.69      655.92     88.89 o 
   1   7  13        5.41      -48.34     38.30 o 
   2   7  13     1545.19     1380.05     82.18 o 
   3   7  13        4.69      -11.10     42.01 o 
   4   7  13      710.46      735.26     77.13 o 
   5   7  13       30.78       15.21     51.34 o 
   6   7  13      962.65     1052.87    123.57 o 
   7   7  13        0.28      -32.30     54.74 o 
  -9   8  13       50.19        7.71    120.47 o 
  -8   8  13      377.61      323.66     92.41 o 
  -7   8  13        3.55      -91.93     61.29 o 
  -6   8  13      662.74      727.33    113.85 o 
  -5   8  13       48.92       -5.96     68.09 o 
  -4   8  13     2081.06     2086.12    350.66 o 
  -3   8  13        0.11       -0.64    141.82 o 
  -2   8  13     1000.38     1237.29    121.86 o 
  -1   8  13       64.17      -24.87     59.24 o 
   0   8  13      567.87      577.44     96.57 o 
   1   8  13       32.23      -28.47     54.65 o 
   2   8  13      236.29      236.62     74.58 o 
   3   8  13        2.94      -31.15     66.75 o 
   4   8  13       29.75      -80.43     63.21 o 
   5   8  13       38.32       19.98     50.37 o 
  -7   9  13       88.26       81.26    109.17 o 
  -6   9  13       82.80       13.68     67.59 o 
  -5   9  13       77.10       -1.12     74.81 o 
  -4   9  13       57.18        8.44     72.40 o 
  -3   9  13       78.43       63.39     76.50 o 
  -2   9  13      175.62       96.38     75.36 o 
  -1   9  13       89.10       17.07     65.91 o 
   0   9  13      195.54      120.64     77.91 o 
   1   9  13       22.05      -42.43     69.42 o 
   2   9  13      731.37      795.98    113.80 o 
   3   9  13       34.68      139.98     80.33 o 
  -3  10  13        1.68      -47.87     67.13 o 
  -2  10  13      206.11      152.95     78.38 o 
  -1  10  13        3.54     -103.04     68.69 o 
 -14   0  14      181.61      200.21    121.56 o 
 -12   0  14      991.49     1223.52    173.70 o 
 -10   0  14     5405.29     5791.70    315.90 o 
  -8   0  14     1019.22     1153.88    118.41 o 
  -6   0  14     4162.66     3900.75    155.74 o 
  -4   0  14     2111.11     1751.46    174.30 o 
  -2   0  14     2904.47     2763.59    120.89 o 
   0   0  14      130.07       56.49     80.71 o 
   2   0  14      117.01       81.69     83.32 o 
   4   0  14     1130.51     1222.84    103.19 o 
   6   0  14     2412.93     2583.08    138.78 o 
   8   0  14     1969.08     2080.90    130.11 o 
  10   0  14     1098.84     1070.78    161.21 o 
 -14   1  14      523.89      552.25    138.83 o 
 -13   1  14        4.89      -44.44     60.18 o 
 -12   1  14      510.09      378.85     92.28 o 
 -11   1  14      109.20      113.02     89.46 o 
 -10   1  14     1410.43     1522.65    116.82 o 
  -9   1  14       67.64       23.20     66.65 o 
  -8   1  14        1.25      -57.21     38.14 o 
  -7   1  14      288.75      292.30     42.07 o 
  -6   1  14      603.81      581.85     53.27 o 
  -5   1  14      268.24      257.74     41.20 o 
  -4   1  14     2563.31     2523.18     93.19 o 
  -3   1  14      759.55      739.01     55.01 o 
  -2   1  14     3833.99     4172.92    110.07 o 
  -1   1  14       14.74       44.50     61.49 o 
   0   1  14     5655.32     6723.75    305.04 o 
   1   1  14      463.60      567.73     83.11 o 
   2   1  14     1913.42     2236.78     99.74 o 
   3   1  14      644.59      815.19     76.07 o 
   4   1  14     4952.02     5555.36    146.34 o 
   5   1  14       23.59        8.96     36.51 o 
   6   1  14      314.81      192.50     49.52 o 
   7   1  14       56.90       -1.09     43.06 o 
   8   1  14       22.73      -52.60     40.94 o 
   9   1  14       89.69       80.78     56.83 o 
  10   1  14       67.14       42.40     60.05 o 
 -14   2  14       67.05       -7.00    116.67 o 
 -13   2  14       69.52       58.78     75.95 o 
 -12   2  14      323.77      350.16     87.57 o 
 -11   2  14      112.74       77.76     72.73 o 
 -10   2  14     1062.89     1058.12    110.75 o 
  -9   2  14     1206.00     1205.81    104.62 o 
  -8   2  14     3272.78     3308.34    120.10 o 
  -7   2  14      789.44      746.73     58.05 o 
  -6   2  14     3284.03     3299.18     99.79 o 
  -5   2  14     1236.76     1133.30     58.82 o 
  -4   2  14     1073.31      974.05     54.70 o 
  -3   2  14      316.90      312.26     49.79 o 
  -2   2  14     1797.08     1638.87    115.75 o 
  -1   2  14      635.58      919.67     98.13 o 
   0   2  14        3.87       11.11     53.84 o 
   1   2  14      136.08      144.47     60.65 o 
   2   2  14        3.93      -55.46     36.98 o 
   3   2  14      323.16      388.81     78.20 o 
   4   2  14     2118.94     2073.11    114.94 o 
   5   2  14      844.35      865.17     66.49 o 
   6   2  14     2371.53     2148.06     88.82 o 
   7   2  14       83.52       25.78     39.43 o 
   8   2  14     1882.52     1762.09     83.98 o 
   9   2  14        5.56       32.24     60.32 o 
  10   2  14      595.88      728.66    100.08 o 
 -13   3  14        0.93      -59.80     71.81 o 
 -12   3  14      840.93      919.51    114.91 o 
 -11   3  14      985.99     1022.16    118.11 o 
 -10   3  14       60.83       32.70     67.57 o 
  -9   3  14      190.75       58.55     82.13 o 
  -8   3  14        1.26       -5.15     42.27 o 
  -7   3  14      496.11      569.16     54.44 o 
  -6   3  14      680.12      659.84     56.11 o 
  -5   3  14      851.47      913.83     61.43 o 
  -4   3  14      337.64      330.38     46.72 o 
  -3   3  14     1016.46     1055.95     93.62 o 
  -2   3  14     3776.34     3846.72    160.70 o 
  -1   3  14       57.67       95.23     57.63 o 
   0   3  14     2622.94     2625.84    132.04 o 
   1   3  14       65.43       19.87     36.86 o 
   2   3  14     2489.52     2563.83    124.57 o 
   3   3  14      482.47      495.81     67.75 o 
   4   3  14     1191.17     1171.14     84.13 o 
   5   3  14      220.20      222.22     56.64 o 
   6   3  14      312.94      209.94     83.20 o 
   7   3  14     1383.00     1306.10     75.53 o 
   8   3  14       95.60       43.75     44.10 o 
   9   3  14      340.88      367.81     78.14 o 
 -13   4  14      281.75      313.65    110.26 o 
 -12   4  14       82.80      -27.26     67.45 o 
 -11   4  14      282.10      307.84     82.41 o 
 -10   4  14      584.73      760.49    104.85 o 
  -9   4  14      199.93       51.87     60.10 o 
  -8   4  14     1606.12     1596.13     86.98 o 
  -7   4  14      141.73      107.71     41.63 o 
  -6   4  14      905.19      959.21     65.47 o 
  -5   4  14      728.16      741.36    108.25 o 
  -4   4  14      531.62      564.39    123.95 o 
  -3   4  14     1409.27     1433.74     96.74 o 
  -2   4  14     1200.50     1195.50     93.17 o 
  -1   4  14     2993.37     3059.13    143.60 o 
   0   4  14      153.72      122.52     86.47 o 
   1   4  14     4128.35     4217.30    139.28 o 
   2   4  14       10.01      -55.39     38.88 o 
   3   4  14      253.78      224.16     56.54 o 
   4   4  14       47.03      -43.81     42.90 o 
   5   4  14      471.44      437.27     67.27 o 
   6   4  14     1175.25     1172.39     86.52 o 
   7   4  14      188.14      235.86     62.80 o 
   8   4  14      288.22      370.97     66.05 o 
   9   4  14        1.44      -51.82     79.19 o 
 -12   5  14      284.01      300.90     93.58 o 
 -11   5  14      370.04      290.69     86.15 o 
 -10   5  14       17.68      -48.50     57.61 o 
  -9   5  14     1518.83     1621.21    117.81 o 
  -8   5  14      250.10      184.24     55.92 o 
  -7   5  14     3356.67     3506.11    215.49 o 
  -6   5  14      245.32      184.32     67.99 o 
  -5   5  14     1173.63     1142.07     89.19 o 
  -4   5  14      128.77       98.83     59.86 o 
  -3   5  14      515.12      615.61    137.36 o 
  -2   5  14      373.16      284.75     66.05 o 
  -1   5  14       68.95       18.69     55.81 o 
   0   5  14      784.62      763.21     88.48 o 
   1   5  14      209.30      128.67     47.18 o 
   2   5  14      935.19      914.74     74.07 o 
   3   5  14      206.81      204.98     71.93 o 
   4   5  14      429.58      292.60     55.57 o 
   5   5  14      367.21      424.48     66.82 o 
   6   5  14      300.60      205.12     59.44 o 
   7   5  14     1485.67     1517.75     94.29 o 
   8   5  14       88.29       56.55     69.37 o 
 -11   6  14      319.67      289.78     87.62 o 
 -10   6  14      157.11      152.51     71.79 o 
  -9   6  14       43.63      -37.94     58.92 o 
  -8   6  14      114.51       70.40     51.34 o 
  -7   6  14        0.45      -50.02     50.10 o 
  -6   6  14      224.64      279.14     77.14 o 
  -5   6  14      271.96      195.50    128.73 o 
  -4   6  14        8.55       19.68     61.00 o 
  -3   6  14     2365.30     2159.33    124.94 o 
  -2   6  14       62.08       -5.79     54.65 o 
  -1   6  14     1155.81     1030.31     96.12 o 
   0   6  14        0.05      -77.32     51.55 o 
   1   6  14      889.34      887.05     78.57 o 
   2   6  14       53.23       30.53     45.67 o 
   3   6  14     1478.77     1553.63     88.61 o 
   4   6  14       14.84      -32.12     46.85 o 
   5   6  14      363.94      316.09     63.79 o 
   6   6  14       20.55       12.32     48.67 o 
   7   6  14      375.36      356.23     69.10 o 
 -10   7  14       25.03        4.02     68.14 o 
  -9   7  14      997.60     1383.10    206.62 o 
  -8   7  14        8.47      -64.80     63.30 o 
  -7   7  14     1259.19     1307.49    138.56 o 
  -6   7  14      239.19      169.28     74.70 o 
  -5   7  14     1175.79     1293.70    116.43 o 
  -4   7  14      202.13      241.51     76.97 o 
  -3   7  14      945.26     1156.15    116.45 o 
  -2   7  14      119.41       89.90     67.41 o 
  -1   7  14      124.83       29.58     59.07 o 
   0   7  14       24.49      -77.77     51.85 o 
   1   7  14       16.63      -65.40     43.60 o 
   2   7  14       15.63       65.18     50.09 o 
   3   7  14      277.48      278.94     61.27 o 
   4   7  14        6.67      -51.29     44.84 o 
   5   7  14      281.87      287.87     63.71 o 
   6   7  14       55.42        7.06     53.93 o 
  -9   8  14       11.74      -58.12    114.17 o 
  -8   8  14       16.45     -116.02     77.35 o 
  -7   8  14        6.05      -96.84     64.56 o 
  -6   8  14        6.22       29.28     69.31 o 
  -5   8  14      241.62      323.55     87.75 o 
  -4   8  14        0.17      -35.04     61.48 o 
  -3   8  14      929.95     1235.86    207.98 o 
  -2   8  14        2.12      -69.11     60.98 o 
  -1   8  14      577.57      522.65     91.65 o 
   0   8  14       35.46      -60.13     62.24 o 
   1   8  14      731.58      830.58    111.35 o 
   2   8  14        0.79      -41.36     71.04 o 
   3   8  14      959.80      993.65    122.20 o 
   4   8  14       22.97       22.45    111.67 o 
  -6   9  14        8.47      -38.82     68.53 o 
  -5   9  14      810.29      913.15    167.84 o 
  -4   9  14       33.82       52.69     69.81 o 
  -3   9  14       54.02       72.39    100.70 o 
  -2   9  14       90.60      -21.42     67.94 o 
  -1   9  14       84.23       40.76     68.64 o 
   0   9  14       83.66      100.06     79.19 o 
   1   9  14       46.26      -92.41     61.60 o 
   2   9  14       50.61       94.29     73.37 o 
 -13   0  15      141.38       63.55     92.66 o 
 -11   0  15       10.12      192.17     99.07 o 
  -9   0  15      235.33      115.15     89.62 o 
  -7   0  15     2304.77     2099.91    114.62 o 
  -5   0  15     7886.05     8083.88    323.94 o 
  -3   0  15     2495.26     2204.36    111.61 o 
  -1   0  15     6275.06     7013.91    477.16 o 
   1   0  15     3129.60     3806.46    242.68 o 
   3   0  15      172.76      121.67    108.41 o 
   5   0  15      200.43      110.17     90.98 o 
   7   0  15      196.35      136.39     72.81 o 
   9   0  15      861.77      921.20    145.02 o 
 -13   1  15      613.50      871.63    115.69 o 
 -12   1  15        1.56      -90.19     60.13 o 
 -11   1  15     4643.31     4780.02    204.73 o 
 -10   1  15        3.21        8.55     58.70 o 
  -9   1  15      807.45      925.39    100.33 o 
  -8   1  15       56.28      -57.42     39.21 o 
  -7   1  15      407.47      369.94     49.30 o 
  -6   1  15      118.91       20.47     41.98 o 
  -5   1  15      164.36       90.62     38.63 o 
  -4   1  15      238.26      211.96     45.57 o 
  -3   1  15       57.02        3.42     30.94 o 
  -2   1  15      396.98      437.59     61.14 o 
  -1   1  15      235.67      188.49     79.08 o 
   0   1  15      134.86      237.49    156.43 o 
   1   1  15       45.44       -7.94     60.20 o 
   2   1  15      464.21      418.60     80.55 o 
   3   1  15     6648.08     7507.23    384.36 o 
   4   1  15      487.13      496.68     67.63 o 
   5   1  15     3895.32     4015.17    125.57 o 
   6   1  15        1.21      -59.70     39.80 o 
   7   1  15     1307.51     1356.18     79.68 o 
   8   1  15       14.09      -27.58     42.58 o 
   9   1  15      420.44      367.16     79.03 o 
 -13   2  15      112.90       67.04     76.07 o 
 -12   2  15      290.84      305.88     86.12 o 
 -11   2  15       32.45       30.11     71.36 o 
 -10   2  15      228.73      214.63     74.55 o 
  -9   2  15     1712.04     1387.68    107.81 o 
  -8   2  15      196.53      126.74     46.02 o 
  -7   2  15      524.09      556.40     53.88 o 
  -6   2  15      114.10       74.38     38.49 o 
  -5   2  15     4857.57     4432.44    119.64 o 
  -4   2  15       17.56       -3.51     30.97 o 
  -3   2  15     1667.96     1630.76    156.21 o 
  -2   2  15        3.79      -66.55     44.36 o 
  -1   2  15     4205.93     4434.57    308.41 o 
   0   2  15       16.02      -43.32     56.05 o 
   1   2  15     1123.84     1178.92    111.80 o 
   2   2  15      904.33     1089.92     83.82 o 
   3   2  15      573.29      509.94     72.55 o 
   4   2  15     1507.34     1601.44     93.70 o 
   5   2  15        1.06      -65.83     43.88 o 
   6   2  15      391.83      384.04     56.02 o 
   7   2  15      250.69      188.11     52.86 o 
   8   2  15       50.18       52.54     44.65 o 
   9   2  15      348.21      322.60     75.54 o 
 -13   3  15      447.69      535.47    103.91 o 
 -12   3  15       26.99      -42.53     70.29 o 
 -11   3  15     1237.66     1222.19    122.17 o 
 -10   3  15      132.85      -16.93     66.83 o 
  -9   3  15      416.88      320.14     81.17 o 
  -8   3  15      493.84      479.20     98.89 o 
  -7   3  15     1349.76     1173.74     66.22 o 
  -6   3  15     1003.42     1093.81     70.69 o 
  -5   3  15        8.97      -46.54     31.03 o 
  -4   3  15     1603.29     1355.08     99.32 o 
  -3   3  15        0.96      -14.08     47.14 o 
  -2   3  15     2573.31     2482.67    129.44 o 
  -1   3  15       22.14      -50.23     49.13 o 
   0   3  15     1107.49     1124.98    100.35 o 
   1   3  15     2486.15     2547.71    137.15 o 
   2   3  15       54.87      -15.81     44.47 o 
   3   3  15     1390.81     1450.80    113.35 o 
   4   3  15       43.38      -51.85     44.98 o 
   5   3  15     1933.63     2054.08    103.75 o 
   6   3  15        1.49      -21.39     50.66 o 
   7   3  15      763.70      780.32     82.75 o 
   8   3  15       51.10       26.73     48.30 o 
 -12   4  15      707.79      496.59    100.66 o 
 -11   4  15        5.32      -57.77     62.96 o 
 -10   4  15      664.94      552.35     98.56 o 
  -9   4  15      658.84      585.05     94.54 o 
  -8   4  15      938.97     1012.40     86.07 o 
  -7   4  15      313.42      389.07     54.39 o 
  -6   4  15        6.88      -59.76     40.42 o 
  -5   4  15     1206.70     1111.66     94.09 o 
  -4   4  15       99.81      -22.71     57.22 o 
  -3   4  15      384.59      446.34    113.30 o 
  -2   4  15       41.57       -8.49     57.14 o 
  -1   4  15      380.45      547.32     86.15 o 
   0   4  15      185.99      107.21     68.58 o 
   1   4  15     1137.62     1195.53    109.65 o 
   2   4  15      469.77      523.50     65.61 o 
   3   4  15     1028.59      945.58     83.92 o 
   4   4  15     1121.39     1260.11     95.30 o 
   5   4  15      293.67      218.06     60.25 o 
   6   4  15      905.90     1061.51     94.78 o 
   7   4  15      149.58      141.81     60.06 o 
   8   4  15      647.33      538.29    117.97 o 
 -12   5  15        3.67      -93.98     62.65 o 
 -11   5  15       88.37       57.60     73.31 o 
 -10   5  15        3.51        6.13     61.99 o 
  -9   5  15      373.91      419.56     86.68 o 
  -8   5  15      667.76      789.82     78.80 o 
  -7   5  15      171.51      189.28     59.80 o 
  -6   5  15      584.90      624.74    100.54 o 
  -5   5  15      100.01       34.43     57.45 o 
  -4   5  15     2052.26     2017.50    120.11 o 
  -3   5  15       18.94      -57.35     56.54 o 
  -2   5  15     2342.08     2156.70    243.01 o 
  -1   5  15      221.90      203.47     67.29 o 
   0   5  15      889.27     1029.19    133.62 o 
   1   5  15      507.11      527.91    154.20 o 
   2   5  15      662.61      646.20     71.24 o 
   3   5  15      210.29      215.79     77.93 o 
   4   5  15        3.35      -13.27     48.45 o 
   5   5  15      374.79      300.30     63.46 o 
   6   5  15      142.74       95.18     55.77 o 
   7   5  15      298.60      247.60     66.87 o 
 -11   6  15        9.98      -77.09     64.14 o 
 -10   6  15      634.43      697.07    114.01 o 
  -9   6  15       64.71       49.97    101.79 o 
  -8   6  15      620.53      729.00    145.02 o 
  -7   6  15       98.70       74.60     56.92 o 
  -6   6  15      539.26      551.74     96.36 o 
  -5   6  15       88.55      -18.40     64.48 o 
  -4   6  15        4.41      -39.41     62.40 o 
  -3   6  15      115.37      141.68     68.28 o 
  -2   6  15       36.40       -2.14     54.08 o 
  -1   6  15      118.57       46.59     66.13 o 
   0   6  15      939.83      938.66    141.33 o 
   1   6  15       14.83      -63.24     42.16 o 
   2   6  15      991.93     1006.05     86.14 o 
   3   6  15      224.94      138.95     81.50 o 
   4   6  15      824.90      931.43     96.60 o 
   5   6  15       42.24      -63.85     49.22 o 
   6   6  15     1111.50     1223.85    113.89 o 
  -9   7  15        0.09        2.06    102.33 o 
  -8   7  15      422.68      539.86    117.11 o 
  -7   7  15       33.59      -76.13     67.51 o 
  -6   7  15     1075.50     1238.71    127.32 o 
  -5   7  15        0.00      -65.40     64.84 o 
  -4   7  15     1285.90     1260.57    105.56 o 
  -3   7  15       13.57      -33.20     58.40 o 
  -2   7  15      580.38      487.47     89.58 o 
  -1   7  15       23.61      -30.64     57.29 o 
   0   7  15      694.23      662.41     98.95 o 
   1   7  15       32.58       24.41     64.96 o 
   2   7  15      578.15      538.84     72.80 o 
   3   7  15        9.28       11.38     52.23 o 
   4   7  15        0.11      -61.07     48.48 o 
   5   7  15        7.81      -57.12     49.88 o 
  -8   8  15      184.12      225.31     90.89 o 
  -7   8  15        4.73      -65.50    102.77 o 
  -6   8  15      123.18      101.89     80.78 o 
  -5   8  15        2.25      -76.04     60.69 o 
  -4   8  15       78.26       67.71     79.93 o 
  -3   8  15      195.63      188.03     79.11 o 
  -2   8  15      102.32       76.42     76.11 o 
  -1   8  15        0.15       -7.06     73.17 o 
   0   8  15      287.21      260.18     83.54 o 
   1   8  15       64.41      -43.54     71.48 o 
   2   8  15      624.69      653.44    106.43 o 
   3   8  15        0.37       22.69     75.04 o 
  -4   9  15      509.34      567.08    123.41 o 
  -3   9  15        5.78      -17.84     68.61 o 
  -2   9  15      612.91      538.87     99.49 o 
  -1   9  15        2.05      -93.82     62.54 o 
   0   9  15      183.14      183.82     89.90 o 
 -12   0  16      566.71      712.19    153.82 o 
 -10   0  16      641.64      524.80    126.23 o 
  -8   0  16       98.03      -60.51     69.85 o 
  -6   0  16      366.87      369.72     75.28 o 
  -4   0  16     4627.26     4469.01    252.35 o 
  -2   0  16       32.78        1.96     44.36 o 
   0   0  16     3466.53     3831.55    250.50 o 
   2   0  16     1328.09     1614.05    204.12 o 
   4   0  16     2493.99     2555.63    183.70 o 
   6   0  16      894.25      907.07    110.16 o 
   8   0  16        3.79      -52.07     66.15 o 
 -13   1  16        0.67      -71.10     60.20 o 
 -12   1  16      554.37      668.98    134.38 o 
 -11   1  16       91.34      163.93     77.46 o 
 -10   1  16     1515.12     1383.61    110.62 o 
  -9   1  16      285.99      132.30     64.68 o 
  -8   1  16      979.61     1054.62     82.64 o 
  -7   1  16      156.82      110.30     43.07 o 
  -6   1  16     3311.98     3217.42    129.16 o 
  -5   1  16        3.14      -51.86     34.58 o 
  -4   1  16     3178.47     2918.04    177.43 o 
  -3   1  16       35.16      -58.93     39.29 o 
  -2   1  16      804.73      803.24     74.60 o 
  -1   1  16      294.90      263.61     77.31 o 
   0   1  16     1151.75     1219.62    122.81 o 
   1   1  16       29.27      -41.65     66.45 o 
   2   1  16     1944.06     2117.33    148.55 o 
   3   1  16      962.87     1328.01    187.93 o 
   4   1  16      459.75      452.92     72.17 o 
   5   1  16        4.01       27.18     42.35 o 
   6   1  16     1589.27     1587.80     87.24 o 
   7   1  16        1.80      -61.78     41.19 o 
   8   1  16      777.61      783.35     75.34 o 
 -13   2  16      157.85      108.08     76.66 o 
 -12   2  16      626.76      882.72    118.46 o 
 -11   2  16      142.32       61.98     75.03 o 
 -10   2  16      259.50      171.60     74.86 o 
  -9   2  16       26.14      -75.49     97.50 o 
  -8   2  16       14.06      -51.21     43.08 o 
  -7   2  16      480.98      343.84     51.06 o 
  -6   2  16       30.52      -31.46     36.53 o 
  -5   2  16      239.40      259.10     50.02 o 
  -4   2  16     2125.72     2169.05     99.40 o 
  -3   2  16      532.04      427.50    129.53 o 
  -2   2  16      549.39      768.00     94.93 o 
  -1   2  16       70.05        5.86     56.74 o 
   0   2  16     4682.00     5280.91    341.76 o 
   1   2  16       11.42      -52.43     70.28 o 
   2   2  16     3551.82     3907.13    182.92 o 
   3   2  16      362.35      299.12     64.85 o 
   4   2  16      833.49     1072.02     92.60 o 
   5   2  16       51.88       16.79     48.56 o 
   6   2  16      295.10      227.02     64.14 o 
   7   2  16       25.70      -64.96     44.22 o 
   8   2  16       65.74       30.46     48.53 o 
 -12   3  16      138.19       97.80     77.12 o 
 -11   3  16      249.44      189.02     76.83 o 
 -10   3  16      771.06      941.42    203.63 o 
  -9   3  16       70.33        2.54     60.44 o 
  -8   3  16     2222.85     2135.63    100.74 o 
  -7   3  16      154.84       44.44     42.69 o 
  -6   3  16     1080.30     1068.82     70.81 o 
  -5   3  16       36.77      -66.14     49.18 o 
  -4   3  16      382.42      405.62     78.58 o 
  -3   3  16      163.54      208.94     69.18 o 
  -2   3  16      109.28      163.57     68.27 o 
  -1   3  16     3397.10     3717.09    173.64 o 
   0   3  16       77.38        9.93     58.04 o 
   1   3  16       19.63      -23.03     58.30 o 
   2   3  16       13.21      -29.50     57.68 o 
   3   3  16      974.89      926.12     84.76 o 
   4   3  16      286.60      322.09    126.82 o 
   5   3  16      365.51      323.17     67.52 o 
   6   3  16      748.01      891.93     90.41 o 
   7   3  16       54.30      -31.30     58.40 o 
   8   3  16      767.41      912.27     94.22 o 
 -12   4  16      150.15       67.89     73.54 o 
 -11   4  16      106.56      -23.46     71.60 o 
 -10   4  16       71.94      -61.28     62.62 o 
  -9   4  16      223.22      194.18     74.70 o 
  -8   4  16       14.68      -57.05     42.83 o 
  -7   4  16     1503.49     1579.22     95.83 o 
  -6   4  16        9.49      -67.31     44.87 o 
  -5   4  16     1341.61     1368.98    119.51 o 
  -4   4  16      596.45      452.99     88.53 o 
  -3   4  16     1207.98     1231.65    165.72 o 
  -2   4  16      453.19      511.11     85.43 o 
  -1   4  16      212.02      243.96     73.24 o 
   0   4  16     2819.43     2918.13    150.42 o 
   1   4  16      228.03      238.68     83.37 o 
   2   4  16      545.82      605.30     74.63 o 
   3   4  16      218.78      173.75     57.78 o 
   4   4  16      562.56      537.59     75.28 o 
   5   4  16      727.57      637.77     81.35 o 
   6   4  16      139.52       71.79     58.23 o 
   7   4  16      368.06      338.62     70.97 o 
 -11   5  16       87.33      -69.84     66.83 o 
 -10   5  16      238.31      163.54     80.66 o 
  -9   5  16       37.14     -139.97     93.31 o 
  -8   5  16      227.01      164.06     79.30 o 
  -7   5  16       14.79        6.29     51.36 o 
  -6   5  16      835.74      686.06     82.35 o 
  -5   5  16      281.83      229.74     70.19 o 
  -4   5  16        1.02      -71.29     47.52 o 
  -3   5  16      488.03      603.44     94.90 o 
  -2   5  16      410.27      390.89     82.72 o 
  -1   5  16     1894.84     1942.84    125.92 o 
   0   5  16       55.29       88.02     60.70 o 
   1   5  16     1107.64     1254.10    124.53 o 
   2   5  16       28.82      -35.93     46.71 o 
   3   5  16     1079.14     1174.16     88.90 o 
   4   5  16      114.04       72.54     55.76 o 
   5   5  16       97.78       26.67     52.57 o 
   6   5  16      211.28      295.86     69.87 o 
 -10   6  16       76.38      -53.99    118.52 o 
  -9   6  16      933.12     1299.67    209.88 o 
  -8   6  16        1.89      -88.62     70.26 o 
  -7   6  16     1161.03     1408.23    107.33 o 
  -6   6  16      103.04       27.08     68.93 o 
  -5   6  16      503.32      504.62     95.49 o 
  -4   6  16      117.17       38.29     67.68 o 
  -3   6  16     1905.34     1988.44    287.55 o 
  -2   6  16        7.22      -39.75     55.30 o 
  -1   6  16       12.11      -67.44     54.21 o 
   0   6  16      160.98       85.80     63.01 o 
   1   6  16        0.59      -71.88     61.39 o 
   2   6  16        5.91      -45.46     51.39 o 
   3   6  16       79.03       52.63     57.68 o 
   4   6  16      312.91      294.73     72.54 o 
   5   6  16      430.58      483.98     80.49 o 
  -9   7  16      169.68       73.33    124.49 o 
  -8   7  16       10.99      -31.41     76.15 o 
  -7   7  16        3.65     -100.18     66.79 o 
  -6   7  16        1.59      -31.38     72.43 o 
  -5   7  16       67.60      -12.26     69.12 o 
  -4   7  16       56.18       28.52     74.67 o 
  -3   7  16      803.25      933.74    111.76 o 
  -2   7  16       72.62       79.55     83.48 o 
  -1   7  16     1073.68     1222.17    120.07 o 
   0   7  16        4.00       -5.90     66.79 o 
   1   7  16     1160.86     1250.54    126.69 o 
   2   7  16        0.01      -75.66     50.44 o 
   3   7  16      890.00      947.52     88.75 o 
   4   7  16       30.16      -55.08     52.53 o 
  -6   8  16       14.80     -103.10     68.73 o 
  -5   8  16      523.46      537.40    100.73 o 
  -4   8  16       35.48        3.14     75.31 o 
  -3   8  16      331.34      321.42    126.39 o 
  -2   8  16        3.79      -71.35     69.27 o 
  -1   8  16       68.90      -16.39     82.07 o 
   0   8  16       10.80       -6.00     97.28 o 
   1   8  16        4.69       -4.98     76.04 o 
   2   8  16       16.06       29.65     82.23 o 
 -11   0  17     1176.24     1356.38    163.27 o 
  -9   0  17     1242.74     1247.96    161.75 o 
  -7   0  17      609.02      660.30     91.05 o 
  -5   0  17     1436.33     1231.88    202.16 o 
  -3   0  17     1823.80     1667.06    169.14 o 
  -1   0  17       71.48     -112.60     75.06 o 
   1   0  17     1383.66     1823.17    190.65 o 
   3   0  17     4008.76     5117.97    317.64 o 
   5   0  17     2338.10     2417.04    309.44 o 
   7   0  17     1055.06     1088.69    127.54 o 
 -12   1  17       38.77       -3.84     68.36 o 
 -11   1  17      106.24      -21.99     64.89 o 
 -10   1  17       47.74      -28.21     68.59 o 
  -9   1  17      882.83      874.03    100.93 o 
  -8   1  17       36.62      -27.76     42.85 o 
  -7   1  17     1638.95     1557.84     77.57 o 
  -6   1  17        0.85        0.26     40.76 o 
  -5   1  17     3088.97     3034.35    105.19 o 
  -4   1  17        2.68       46.02     49.47 o 
  -3   1  17     3011.61     3237.83    275.39 o 
  -2   1  17      103.54       57.08     66.23 o 
  -1   1  17     2611.53     2916.15    159.25 o 
   0   1  17       30.94      -41.53     63.23 o 
   1   1  17      325.06      406.52     89.68 o 
   2   1  17        8.70       -9.55     73.18 o 
   3   1  17      117.25      102.56     81.64 o 
   4   1  17      185.61      175.87     63.50 o 
   5   1  17      262.32      257.66     69.74 o 
   6   1  17      226.69      238.17     57.20 o 
   7   1  17      104.72        1.05     49.71 o 
 -12   2  17        0.43      -20.13    102.98 o 
 -11   2  17      818.61      735.52    102.86 o 
 -10   2  17       17.79      -26.43     63.45 o 
  -9   2  17     1130.10     1105.80    202.92 o 
  -8   2  17        4.27      -37.60     46.36 o 
  -7   2  17      449.94      413.95     63.39 o 
  -6   2  17      821.83      893.44     68.56 o 
  -5   2  17      581.33      529.37     70.41 o 
  -4   2  17      214.69      103.55     51.92 o 
  -3   2  17      326.18      188.34     61.07 o 
  -2   2  17     1520.20     1537.40    201.57 o 
  -1   2  17       24.16      -46.62     59.89 o 
   0   2  17      146.86       74.24     80.71 o 
   1   2  17     1850.12     1930.37    129.80 o 
   2   2  17        2.81      -83.35     64.78 o 
   3   2  17      291.72      333.27     94.59 o 
   4   2  17       16.85       13.24     54.08 o 
   5   2  17     1702.46     1714.19    102.43 o 
   6   2  17        1.29      -24.83     55.02 o 
   7   2  17      920.98      971.95     96.16 o 
 -12   3  17      538.26      669.45    135.84 o 
 -11   3  17        3.84     -108.36     72.24 o 
 -10   3  17      177.57      140.39     88.92 o 
  -9   3  17      195.73       68.58     72.69 o 
  -8   3  17      588.35      693.66     76.19 o 
  -7   3  17      248.24      229.21     59.32 o 
  -6   3  17       13.49      -62.17     41.45 o 
  -5   3  17     2278.40     2120.61    142.87 o 
  -4   3  17      564.32      492.46     83.09 o 
  -3   3  17     1563.54     1470.19    114.45 o 
  -2   3  17      296.81      210.01     75.92 o 
  -1   3  17      740.48      939.71    109.93 o 
   0   3  17       39.92        4.59     59.67 o 
   1   3  17     1066.25     1242.82    204.28 o 
   2   3  17      634.09      689.35    101.30 o 
   3   3  17      180.43      127.86     55.90 o 
   4   3  17     1109.15     1217.65    101.63 o 
   5   3  17        2.06      -52.55     53.67 o 
   6   3  17      288.54      205.67     94.04 o 
   7   3  17      197.36      111.99     63.58 o 
 -11   4  17      324.29      294.94     89.88 o 
 -10   4  17        4.63      -68.80     59.03 o 
  -9   4  17      825.37      813.72    184.19 o 
  -8   4  17      511.19      574.05     96.33 o 
  -7   4  17       83.38       39.43     51.83 o 
  -6   4  17      889.85      850.03    153.50 o 
  -5   4  17       31.48      -43.88     48.17 o 
  -4   4  17      772.03      699.22     95.47 o 
  -3   4  17        0.04      -89.25     59.50 o 
  -2   4  17     1927.78     1842.85    122.17 o 
  -1   4  17      585.56      604.77     95.86 o 
   0   4  17       65.79      130.86     67.41 o 
   1   4  17      729.70      927.35    118.48 o 
   2   4  17      515.87      437.64    118.63 o 
   3   4  17       97.71       -7.50     53.42 o 
   4   4  17        4.91      -80.39     53.59 o 
   5   4  17      517.58      500.99     76.49 o 
   6   4  17       11.62      -70.02     53.98 o 
 -10   5  17      155.80      230.08    127.43 o 
  -9   5  17       27.54      131.66    114.39 o 
  -8   5  17      934.06      919.74    125.52 o 
  -7   5  17      347.14      308.10     70.78 o 
  -6   5  17      125.35      -31.01     52.09 o 
  -5   5  17       82.53      -16.19     61.08 o 
  -4   5  17      400.08      258.76     81.13 o 
  -3   5  17      592.30      598.80     95.36 o 
  -2   5  17      168.85      135.03     71.70 o 
  -1   5  17        1.70      -17.03     55.63 o 
   0   5  17      715.84      730.50    102.16 o 
   1   5  17      516.97      561.42     94.12 o 
   2   5  17      496.83      402.63     90.89 o 
   3   5  17       18.46      -64.76     50.52 o 
   4   5  17      714.14      828.60     86.87 o 
   5   5  17        4.44      -43.36     55.95 o 
  -9   6  17      253.32      317.31    135.90 o 
  -8   6  17      193.90      208.43    152.46 o 
  -7   6  17        0.33      -80.18     53.45 o 
  -6   6  17      674.46      812.80    161.32 o 
  -5   6  17       15.47      -31.92     71.54 o 
  -4   6  17     1670.14     1575.26    138.40 o 
  -3   6  17       10.75      -12.70     66.90 o 
  -2   6  17      968.68     1040.53    166.59 o 
  -1   6  17      204.77       97.64     69.25 o 
   0   6  17      597.01      637.41    104.71 o 
   1   6  17        7.26      -61.92     59.38 o 
   2   6  17      337.87      323.23     86.64 o 
   3   6  17       61.12        3.75     55.26 o 
   4   6  17       19.45      -41.13     57.88 o 
  -7   7  17       12.36     -116.43     77.62 o 
  -6   7  17      151.53       75.43     72.61 o 
  -5   7  17        0.20      -66.42     60.94 o 
  -4   7  17        2.74      -67.28     71.34 o 
  -3   7  17      103.39      -50.03     64.93 o 
  -2   7  17       33.53      -42.05     64.47 o 
  -1   7  17        0.01      -87.41     58.27 o 
   0   7  17      411.82      433.44    105.86 o 
   1   7  17        0.93      -91.25     60.83 o 
   2   7  17      266.10      261.43    131.55 o 
  -4   8  17      657.35      760.62    117.87 o 
  -3   8  17       23.30      -70.71     75.88 o 
  -2   8  17      787.08      861.63    119.66 o 
  -1   8  17        1.93      -21.22     80.54 o 
 -12   0  18      237.92       74.85    101.24 o 
 -10   0  18      839.15      695.13    137.75 o 
  -8   0  18     1477.32     1250.35    170.99 o 
  -6   0  18     4062.13     3779.19    171.94 o 
  -4   0  18     1368.45     1575.59    184.35 o 
  -2   0  18      302.92      281.36    138.61 o 
   0   0  18      181.28      106.46    105.59 o 
   2   0  18      248.08      344.36    127.64 o 
   4   0  18       52.63      134.59    122.10 o 
   6   0  18      534.48      540.63    104.18 o 
 -12   1  18      521.81      566.67    101.44 o 
 -11   1  18       94.73       35.94     68.46 o 
 -10   1  18      335.43      264.82     85.05 o 
  -9   1  18       27.14       30.31    137.04 o 
  -8   1  18        0.92      -75.49     59.98 o 
  -7   1  18       48.37        9.70     43.70 o 
  -6   1  18      230.29      149.80     49.19 o 
  -5   1  18       68.27       12.60     47.34 o 
  -4   1  18      915.67     1113.11     89.48 o 
  -3   1  18      385.25      499.27     93.46 o 
  -2   1  18     1324.53     1482.13    124.44 o 
  -1   1  18       80.71       23.95     71.68 o 
   0   1  18      868.04     1246.69    219.33 o 
   1   1  18        0.37       23.74     69.29 o 
   2   1  18     2209.76     2406.10    306.34 o 
   3   1  18      212.21      275.51     90.54 o 
   4   1  18     1291.31     1743.58    156.06 o 
   5   1  18       15.85       29.68     60.77 o 
   6   1  18      734.56      655.39     93.60 o 
 -11   2  18       57.10       30.25     67.99 o 
 -10   2  18      618.09      541.54     99.90 o 
  -9   2  18      102.85       42.25     70.02 o 
  -8   2  18     1438.66     1405.32     90.62 o 
  -7   2  18       91.36       25.71     52.02 o 
  -6   2  18     1617.40     1547.67     92.91 o 
  -5   2  18       12.33      -51.23     47.64 o 
  -4   2  18     1686.07     1492.65     90.27 o 
  -3   2  18      267.15      234.03     61.04 o 
  -2   2  18       20.31      -30.65     46.27 o 
  -1   2  18        3.60      -67.77     54.24 o 
   0   2  18       88.14      -63.80     56.88 o 
   1   2  18       98.12       23.97     71.89 o 
   2   2  18       65.95       38.86     78.52 o 
   3   2  18      747.72      713.52    118.03 o 
   4   2  18      406.57      341.73     74.40 o 
   5   2  18      161.99      121.89     63.56 o 
   6   2  18      467.02      539.22     83.76 o 
 -11   3  18       45.40       46.84     78.09 o 
 -10   3  18       67.97      -44.02     62.17 o 
  -9   3  18      254.99      189.29     78.56 o 
  -8   3  18        6.16      -61.55     57.27 o 
  -7   3  18      822.93      827.24     86.26 o 
  -6   3  18      161.36      111.27     57.83 o 
  -5   3  18      291.80      326.73     67.14 o 
  -4   3  18      511.87      607.29     78.37 o 
  -3   3  18      379.20      397.48     89.02 o 
  -2   3  18     1170.89     1509.74    127.06 o 
  -1   3  18      156.42      153.83     68.97 o 
   0   3  18      558.35      603.52     98.11 o 
   1   3  18      211.05      177.49     80.53 o 
   2   3  18     1431.88     1452.76    139.12 o 
   3   3  18       22.82      -40.15     71.58 o 
   4   3  18      209.06      146.92     84.15 o 
   5   3  18      132.01      141.38     61.28 o 
   6   3  18      524.89      685.12     88.27 o 
 -10   4  18      137.46       -1.85    121.67 o 
  -9   4  18        0.71       -6.84     95.27 o 
  -8   4  18     1004.78     1048.82    120.32 o 
  -7   4  18       13.73       -2.84     55.69 o 
  -6   4  18      329.98      292.15     68.92 o 
  -5   4  18      104.64       27.05     56.34 o 
  -4   4  18      622.65      558.45    100.44 o 
  -3   4  18      294.25      278.03    119.39 o 
  -2   4  18        1.10      -31.47     68.93 o 
  -1   4  18      728.95      885.98    131.34 o 
   0   4  18       23.30       -0.35     71.83 o 
   1   4  18     1248.47     1484.74    132.72 o 
   2   4  18        7.82      -65.02     87.56 o 
   3   4  18      784.62      764.01    121.29 o 
   4   4  18       28.90      -58.73     54.26 o 
   5   4  18      281.57      187.21     66.97 o 
  -9   5  18      491.08      664.83    173.92 o 
  -8   5  18       96.59       61.34     75.90 o 
  -7   5  18     1179.23     1293.68    106.78 o 
  -6   5  18       25.71      -43.45     59.88 o 
  -5   5  18      886.73      965.77    119.18 o 
  -4   5  18      423.80      233.53     85.65 o 
  -3   5  18      429.70      496.18     94.35 o 
  -2   5  18      292.64      284.21     79.34 o 
  -1   5  18       45.01      -15.32     66.61 o 
   0   5  18      162.94      102.43     72.90 o 
   1   5  18        1.08       30.36     74.49 o 
   2   5  18      244.26      302.10     94.43 o 
   3   5  18       13.93      -95.23     65.63 o 
   4   5  18      168.82       50.31     64.25 o 
  -8   6  18       65.19      -60.06     79.80 o 
  -7   6  18       35.19      -56.86     59.08 o 
  -6   6  18       10.87      -79.76     60.46 o 
  -5   6  18      224.55      158.83     84.07 o 
  -4   6  18       42.81      -17.74     75.66 o 
  -3   6  18      104.71       60.63     79.43 o 
  -2   6  18        2.66      -51.47     62.07 o 
  -1   6  18      801.58      932.39    169.79 o 
   0   6  18       20.98      -35.34     72.85 o 
   1   6  18      908.35      878.48    141.17 o 
   2   6  18        9.02      -32.40     70.89 o 
   3   6  18      589.19      586.78     92.73 o 
  -6   7  18       23.51       18.14     74.02 o 
  -5   7  18      618.01      661.54    106.56 o 
  -4   7  18        2.66      -99.65     69.82 o 
  -3   7  18      285.86      222.74     89.05 o 
  -2   7  18      112.92       32.73     77.44 o 
  -1   7  18      125.30        9.32    106.30 o 
   0   7  18        0.09       17.51     74.82 o 
 -11   0  19       27.24      -10.97    100.59 o 
  -9   0  19      420.82      386.51    128.95 o 
  -7   0  19      873.71      923.24    128.51 o 
  -5   0  19      915.19     1195.93    172.07 o 
  -3   0  19     3236.51     3720.31    268.10 o 
  -1   0  19     1299.57     1579.07    202.06 o 
   1   0  19      988.34     1269.14    195.32 o 
   3   0  19      107.29      164.90    125.80 o 
   5   0  19        2.91       -3.26    113.41 o 
 -11   1  19      570.02      641.84    107.61 o 
 -10   1  19        9.67      -94.46     62.97 o 
  -9   1  19      971.40      902.32    106.19 o 
  -8   1  19       82.72       -2.94     61.31 o 
  -7   1  19      716.72      663.62     80.97 o 
  -6   1  19      105.95       28.94     56.67 o 
  -5   1  19      239.16      132.53     59.44 o 
  -4   1  19       36.31       11.40     65.43 o 
  -3   1  19      132.59      239.49     93.21 o 
  -2   1  19      194.01      258.98     88.93 o 
  -1   1  19      196.26      242.68     89.77 o 
   0   1  19       81.20       76.38     75.98 o 
   1   1  19      792.53     1042.98    134.92 o 
   2   1  19       39.49        0.14     81.54 o 
   3   1  19     1343.91     1671.81    140.81 o 
   4   1  19       54.52       76.21    105.86 o 
   5   1  19      738.49     1069.82    201.46 o 
 -11   2  19       10.51      -79.31     61.53 o 
 -10   2  19       60.68      -34.89     64.90 o 
  -9   2  19      187.97       92.06    129.22 o 
  -8   2  19      154.08      181.31    111.56 o 
  -7   2  19      951.66     1086.89     95.78 o 
  -6   2  19      336.90      302.15     64.54 o 
  -5   2  19     1322.79     1379.80     92.88 o 
  -4   2  19       16.96        5.46     53.63 o 
  -3   2  19     1125.85     1342.56    145.35 o 
  -2   2  19       19.80       38.77     73.02 o 
  -1   2  19      847.20     1043.21    121.80 o 
   0   2  19       95.37       50.95     78.61 o 
   1   2  19      546.42      579.62    108.69 o 
   2   2  19      224.80      238.07     94.87 o 
   3   2  19      224.34      190.35     91.78 o 
   4   2  19      641.28      741.86    119.53 o 
   5   2  19       45.19      -16.57     63.49 o 
 -10   3  19       72.13      -84.41    104.94 o 
  -9   3  19      525.79      471.24    150.56 o 
  -8   3  19      245.38       92.80     71.81 o 
  -7   3  19      397.50      370.74     71.97 o 
  -6   3  19      242.93      169.59     64.95 o 
  -5   3  19      213.15      140.42     71.06 o 
  -4   3  19       95.93       53.79     57.40 o 
  -3   3  19       10.72      -72.16     52.29 o 
  -2   3  19     1252.10     1323.29    153.28 o 
  -1   3  19      383.61      299.65     89.45 o 
   0   3  19      225.03      134.71     83.94 o 
   1   3  19      653.41      966.10    226.71 o 
   2   3  19      142.71      220.44     90.25 o 
   3   3  19      384.45      425.09    110.86 o 
   4   3  19       12.69     -114.47     76.32 o 
  -9   4  19       52.33       73.54    121.88 o 
  -8   4  19      437.18      588.84    101.01 o 
  -7   4  19      266.07      232.68     75.41 o 
  -6   4  19      127.69       27.97     59.85 o 
  -5   4  19      556.08      656.52     85.54 o 
  -4   4  19      115.32        4.91     55.26 o 
  -3   4  19      497.46      494.30    147.63 o 
  -2   4  19        0.12      -70.80     70.05 o 
  -1   4  19      268.90      333.75     91.59 o 
   0   4  19      455.42      444.76     95.45 o 
   1   4  19      290.70       11.04     81.38 o 
   2   4  19      539.49      533.46    108.06 o 
   3   4  19       97.35       -6.42     72.92 o 
   4   4  19      293.88      254.28     73.90 o 
  -8   5  19      134.52      248.97     86.34 o 
  -7   5  19       10.30      -40.25     57.81 o 
  -6   5  19      688.97      776.36     92.62 o 
  -5   5  19       17.64      -38.82     55.64 o 
  -4   5  19      422.46      604.83    104.58 o 
  -3   5  19       16.71      -76.19     66.80 o 
  -2   5  19      722.03      863.41    117.54 o 
  -1   5  19      181.34      176.55     84.29 o 
   0   5  19      607.32      556.79    106.96 o 
   1   5  19        6.47      -94.48     74.74 o 
   2   5  19      510.30      328.45    100.36 o 
  -6   6  19      115.19       41.52     63.43 o 
  -5   6  19       67.06       22.73     75.35 o 
  -4   6  19       36.08      -42.62    100.05 o 
  -3   6  19       91.07      -32.59     65.17 o 
  -2   6  19        0.75     -105.86     70.57 o 
  -1   6  19      126.31      160.63     82.36 o 
   0   6  19      429.77      385.56    101.34 o 
 -10   0  20      267.64      322.42    129.49 o 
  -8   0  20       42.87       45.52     99.29 o 
  -6   0  20        0.24        2.28    113.09 o 
  -4   0  20     1407.10     1600.58    215.31 o 
  -2   0  20      582.26      582.27    158.06 o 
   0   0  20     1284.66     1657.39    200.53 o 
   2   0  20      940.63     1361.92    211.40 o 
   4   0  20      776.32      869.27    192.06 o 
 -10   1  20      725.81      738.79    109.80 o 
  -9   1  20        5.17       52.28     72.48 o 
  -8   1  20      773.60      774.54    151.22 o 
  -7   1  20        0.52      -67.52     51.22 o 
  -6   1  20     1526.21     1474.98    101.17 o 
  -5   1  20       22.16      -13.29    116.02 o 
  -4   1  20     1104.81     1265.33    142.06 o 
  -3   1  20       71.13       18.32     78.29 o 
  -2   1  20      351.81      318.83     95.48 o 
  -1   1  20       47.43       62.57     82.84 o 
   0   1  20       37.49      -20.51     74.94 o 
   1   1  20       29.30        1.55     76.39 o 
   2   1  20      113.19      231.70    102.88 o 
   3   1  20      199.23       91.67     90.71 o 
   4   1  20      182.26      220.83    140.19 o 
  -9   2  20      127.44       67.89    117.00 o 
  -8   2  20        3.65      -79.30     98.09 o 
  -7   2  20      297.74      254.74     70.17 o 
  -6   2  20       25.10      -58.60     51.20 o 
  -5   2  20       19.57      -41.32     54.47 o 
  -4   2  20      591.38      572.21    103.14 o 
  -3   2  20      368.69      210.56     82.44 o 
  -2   2  20     1158.06     1479.97    161.48 o 
  -1   2  20        1.47      -21.45     78.37 o 
   0   2  20     1066.75     1420.18    260.72 o 
   1   2  20        0.67      -64.93     72.63 o 
   2   2  20     1107.77     1467.64    152.26 o 
   3   2  20       18.81      107.60     87.95 o 
  -9   3  20       87.90      -61.27     92.34 o 
  -8   3  20      449.36      423.12    134.49 o 
  -7   3  20        1.80      -81.77     55.70 o 
  -6   3  20      763.01      853.73    114.91 o 
  -5   3  20       30.38        5.98     60.44 o 
  -4   3  20      707.01      712.60     87.22 o 
  -3   3  20      132.44       91.35     71.99 o 
  -2   3  20       40.67      -64.15     70.26 o 
  -1   3  20      372.82      272.64    122.27 o 
   0   3  20        7.42      -89.11     70.24 o 
   1   3  20      456.29      448.58    102.04 o 
   2   3  20        5.12      -61.45     90.98 o 
   3   3  20      390.52      314.49    141.33 o 
  -8   4  20        2.86      -66.48     62.03 o 
  -7   4  20      644.23      703.35     88.48 o 
  -6   4  20       58.09        9.54     59.56 o 
  -5   4  20      308.42      295.46     69.84 o 
  -4   4  20       68.38        6.26     56.97 o 
  -3   4  20      510.83      357.53     97.18 o 
  -2   4  20      290.17      198.26     86.78 o 
  -1   4  20        3.95      -63.13     76.50 o 
   0   4  20      432.05      363.27     96.91 o 
   1   4  20        3.86      -79.41     76.54 o 
   2   4  20      397.12      244.04    136.77 o 
  -6   5  20      203.28      110.53     68.73 o 
  -5   5  20       16.48      -50.58     64.46 o 
  -4   5  20      261.77      253.77     90.25 o 
  -3   5  20      271.65      285.87     96.33 o 
  -2   5  20       31.53      -28.00     76.71 o 
  -1   5  20      630.48      694.95    113.67 o 
   0   5  20        0.23     -100.01     78.93 o 
  -9   0  21      310.45      277.77    126.01 o 
  -7   0  21     1005.21      999.09    176.20 o 
  -5   0  21      166.68       96.79    115.48 o 
  -3   0  21      200.39      180.98    125.69 o 
  -1   0  21      194.96      349.58    143.29 o 
   1   0  21      686.92      987.79    191.41 o 
  -8   1  21      133.09       31.72    105.26 o 
  -7   1  21      329.86      408.81    115.86 o 
  -6   1  21        0.61       79.38     76.62 o 
  -5   1  21      801.78     1016.11    200.48 o 
  -4   1  21       51.58       92.68     84.71 o 
  -3   1  21      988.21     1258.91    146.83 o 
  -2   1  21       11.32        1.44     78.90 o 
  -1   1  21     1083.12     1294.50    150.57 o 
   0   1  21        1.47       25.84     80.56 o 
   1   1  21      654.57     1040.51    144.20 o 
   2   1  21       22.25      -83.53     86.24 o 
  -8   2  21       99.12      113.85    115.15 o 
  -7   2  21      682.24      617.24     86.44 o 
  -6   2  21        4.44      -30.43     59.42 o 
  -5   2  21       88.57        9.01     77.72 o 
  -4   2  21       31.01      -34.02     79.49 o 
  -3   2  21       12.57      -27.55     75.86 o 
  -2   2  21      401.00      492.40    112.43 o 
  -1   2  21       64.67       68.33     84.29 o 
   0   2  21       87.23       63.32     82.16 o 
   1   2  21      856.47     1156.48    142.98 o 
   2   2  21       76.54       38.61     82.38 o 
  -7   3  21      223.51      300.35     74.30 o 
  -6   3  21       96.24       79.01     71.28 o 
  -5   3  21      681.13      734.14     91.16 o 
  -4   3  21       77.25       20.78     82.20 o 
  -3   3  21      667.48      727.44    114.37 o 
  -2   3  21      148.46      -19.18     94.24 o 
  -1   3  21      240.44      241.52     95.37 o 
   0   3  21       91.58       70.33     90.44 o 
   1   3  21      378.66      336.23    103.65 o 
  -6   4  21      285.64      373.48     79.92 o 
  -5   4  21      105.90        9.12     63.41 o 
  -4   4  21      202.77      120.96     65.86 o 
  -3   4  21        4.04      -94.06     74.16 o 
  -2   4  21      375.38      388.17     99.66 o 
  -1   4  21      219.39      162.18     96.35 o 
  -6   0  22      572.77      677.75    167.40 o 
  -4   0  22      375.75      469.29    155.02 o 
  -2   0  22      597.79      941.40    198.80 o 
   0   0  22       56.39       95.49    131.99 o 
  -6   1  22        8.83     -103.04     68.69 o 
  -5   1  22        7.10      -87.58     78.72 o 
  -4   1  22      265.31      304.04    107.07 o 
  -3   1  22       90.23      114.44     98.73 o 
  -2   1  22      887.59     1314.46    147.01 o 
  -1   1  22        0.27     -108.63     84.10 o 
   0   1  22      972.52     1206.19    258.49 o 
  -5   2  22       29.12      -78.02     79.11 o 
  -4   2  22      582.23      635.15    113.53 o 
  -3   2  22      111.04      110.42    155.61 o 
  -2   2  22      269.78      325.89    111.33 o 
  -1   2  22      123.62      144.68     91.71 o 
                                                 
